# Supplementary material for: DSB profiles in human spermatozoa highlight the role of TMEJ in the male germline
Source: Front Genet. 2024 Jul 8;15:1423674. doi: 10.3389/fgene.2024.1423674 (PMC11260735; doi:10.3389/fgene.2024.1423674)
Supplement: Supplementary file 1 [file Table2.XLSX]

## Sheet: Publicly available data
Table S4: Publicly available data used for analysis.
Accession	Reference	Mark	Cell type	Comment
GSE145225	Bae & Lesch, 2020	H3K4me1	Pachytene spermatocyte	Liftover to GRCh38
GSE145225	Bae & Lesch, 2020	H3K27ac	Pachytene spermatocyte	Liftover to GRCh38
GSE68507	Lesch et al., 2016	H3K4me3	Pachytene spermatocyte	Liftover to GRCh38
GSE68507	Lesch et al., 2016	H3K27me3	Pachytene spermatocyte	Liftover to GRCh38
GSE68507	Lesch et al., 2016	Transcriptome	Pachytene spermatocyte
GSE145225	Bae & Lesch, 2020	H3K4me1	Round spermatid	Liftover to GRCh38
GSE145225	Bae & Lesch, 2020	H3K27ac	Round spermatid	Liftover to GRCh38
GSE68507	Lesch et al., 2016	H3K4me3	Round spermatid	Liftover to GRCh38
GSE68507	Lesch et al., 2016	H3K27me3	Round spermatid	Liftover to GRCh38
GSE68507	Lesch et al., 2016	Transcriptome	Round spermatid
GSE125982	Oikawa et al., 2020	H3K4me3	Spermatozoa
GSE125982	Oikawa et al., 2020	H3K27me3	Spermatozoa
GSE40195	N/A	H3K14ac	Spermatozoa	Liftover to GRCh38
GSE40195	N/A	H3K9me3	Spermatozoa	Liftover to GRCh38
GSE57095	Hammoud et al., 2014	H3K4me1	Spermatozoa	Liftover to GRCh38
GSE57095	Hammoud et al., 2014	H3K36me3	Spermatozoa	Liftover to GRCh38
GSE57095	Hammoud et al., 2014	H3.3	Spermatozoa	Liftover to GRCh38
GSE57095	Hammoud et al., 2014	H3K27ac	Spermatozoa	Liftover to GRCh38
PRJNA480448	Jung et al., 2019	ATAC	Spermatozoa	Reanalyzed in accordance with ENCODE standards
PRJNA890147	Scheuren et al., 2023	DRIP	Spermatozoa
A_hotspots_intersect	Pratto et al., 2014	Recombination hotspots	Spermatozoa	Liftover to GRCh38

## Sheet: Filtering and mapping
Table S5: Filtering and mapping statistics.
Filtering and mapping statistics for all samples, the filtered reads contain intact barcodes and UMIs. The unique DSBs were singularized after mapping.
Sample	Reads [n]	Filtered Reads [n]	Alignment rate [%]	Unique DSBs [n]
DSBs_Spermatozoa_1	54174593	44937951	56.6	16656672
DSBs_Spermatozoa_2	133788804	16759512	47.13	511513
DSBs_IMR90_AZD7648treated_1	37275420	31199369	59.31	1822311
DSBs_IMR90_AZD7648treated_2	55280251	37310595	51.92	1619126
DSBs_IMR90_untreated_1	90967849	66835799	52.14	2623875
DSBs_IMR90_untreated_2	41014733	34234041	44.14	5321737

## Sheet: Permutation test results
Table S6: Permutation test results.
All marks regarding sperm cells are obtained from mature spermatozoa unless specified with 'pn' for pachytene stage or 'rs' for round spermatid stage. R loop data is listed as DRIP.
Cell type	Mark	Z-score	P-value
Spermatozoa	Short tandem repeat	35.9433	0.000999000999000999
Spermatozoa	G-quadruplex	-0.9352	0.20979020979021
Spermatozoa	Predicted Z-DNA	0.3487	0.338661338661339
Spermatozoa	PRDM9 binding motif	7.3476	0.000999000999000999
Spermatozoa	Recombination hotspots	0.3874	0.395604395604396
Spermatozoa	H3K27me3_rs	15.0481	0.000999000999
Spermatozoa	H3K4me1_pn	14.3781	0.000999000999
Spermatozoa	H3K27ac_pn	11.1884	0.000999000999
Spermatozoa	H3K4me1_rs	8.9525	0.000999000999
Spermatozoa	H3K27me3	8.4321	0.000999000999
Spermatozoa	H3K27me3_pn	5.0904	0.000999000999
Spermatozoa	Top10_transcripts_pn	4.8612	0.000999000999
Spermatozoa	Top10_transcripts_rs	3.7749	0.000999000999
Spermatozoa	H3K36me3	3.3317	0.001998001998
Spermatozoa	H3K27ac_rs	2.7811	0.008991008991
Spermatozoa	HK4me1	2.7443	0.00999000999
Spermatozoa	DRIP	2.5985	0.06093906094
Spermatozoa	H3K4me3_rs	2.5596	0.01098901099
Spermatozoa	H3K9me3	0.3797	0.4235764236
Spermatozoa	H3K4me3	0.0996	0.4705294705
Spermatozoa	H3K27ac	-0.0232	0.6003996004
Spermatozoa	H3K14ac	-0.4879	0.3616383616
Spermatozoa	THSS peaks	-0.8134	0.2997002997
Spermatozoa	H3K4me3_pn	-1.4609	0.08891108891
Spermatozoa	H3.3	-1.6694	0.04195804196
AZD7648 treated IMR90	Short tandem repeat	93.2358	0.000999000999000999
AZD7648 treated IMR90	G-quadruplex	-2.2348	0.000999000999000999
AZD7648 treated IMR90	Predicted Z-DNA	-3.6133	0.000999000999000999
Diploid IMR90	Short tandem repeat	18.6066	0.000999000999000999

## Sheet: Upset plot data
Table S7: Raw data for the Upset plots.
Combination matrix used as input for the generation of the Upset plots. Only sets including the RDCs were used for both mature spermatozoa and spermatogenesis. ‘pn’ indicates pachytene stage and ‘rs’ indicates roundspermatid stage. R loop data is listed as DRIP.
Mature Spermatozoa			Spermatogenesis
Intersection	Count		Intersection	Count
RDC	1254		RDC	1416
RDC,H3K27me3	156		RDC,H3K4m1_pn	237
RDC,H3K36me3	93		RDC,H3K27me3_rs	115
RDC,H3K4me1	49		RDC,H3K27ac_ps	114
RDC,H3K4me3	34		RDC,H3K4m1_rs	83
RDC,H3K4me1,H3K36me3	14		RDC,H3K4m1_pn,H3K27me3_rs	66
RDC,H3K27me3,H3K4me1	13		RDC,H3K27ac_rs	49
RDC,H3K4me3,H3K4me1	11		RDC,H3K4m1_pn,H3K27ac_ps	43
RDC,H3.3	10		RDC,H3K4m1_pn,H3K4m1_rs	42
RDC,H3K4me3,H3K27me3	10		RDC,H3K4me3_rs	24
RDC,H3K4me3,H3K36me3	9		RDC,H3K27me3_pn,H3K27me3_rs	20
RDC,H3.3,H3K36me3	7		RDC,H3K4me3_rs,H3K27me3_rs	18
RDC,H3K14ac	5		RDC,H3K4m1_pn,H3K4me3_rs	16
RDC,H3K4me3,H3K27me3,H3K4me1	5		RDC,H3K4m1_rs,H3K27ac_ps	14
RDC,H3K14ac,H3K27ac	4		RDC,H3K4m1_pn,H3K4m1_rs,H3K27me3_rs	13
RDC,H3K4me3,H3K4me1,H3K14ac	4		RDC,H3K4m1_pn,H3K27me3_pn,H3K27me3_rs	11
RDC,H3K4me3,H3K4me1,H3K36me3	3		RDC,H3K27ac_ps,H3K27ac_rs	10
RDC,THSS	2		RDC,H3K27ac_ps,H3K27me3_rs	10
RDC,H3.3,H3K4me1,H3K36me3	2		RDC,H3K4m1_pn,H3K27ac_ps,H3K27me3_rs	10
RDC,H3K14ac,H3K36me3	2		RDC,H3K4m1_pn,H3K4m1_rs,H3K27ac_ps	10
RDC,H3K27me3,H3K36me3	2		RDC,H3K4me3_rs,H3K27ac_rs	10
RDC,H3K4me1,H3K14ac	2		RDC,H3K4m1_pn,H3K4m1_rs,H3K4me3_rs	9
RDC,H3K4me3,H3K27ac,H3K36me3	2		RDC,H3K4m1_pn,H3K4me3_rs,H3K27me3_rs	9
RDC,H3K4me3,H3K27me3,H3K4me1,H3K14ac	2		RDC,H3K4m1_rs,H3K27me3_rs	9
RDC,H3K9me3,H3K14ac,H3K27ac	2		RDC,H3K4m1_pn,H3K27ac_rs	7
RDC,DRIP	2		RDC,H3K4m1_pn,H3K4m1_rs,H3K27ac_rs	7
RDC,H3.3,H3K4me1	1		RDC,H3K4m1_pn,H3K4m1_rs,H3K27ac_ps,H3K27me3_rs	6
RDC,H3.3,H3K4me1,H3K14ac	1		RDC,H3K4m1_pn,H3K4m1_rs,H3K27me3_pn,H3K27me3_rs	6
RDC,H3K14ac,H3K27ac,H3K36me3	1		RDC,H3K4m1_pn,H3K4m1_rs,H3K4me3_rs,H3K27ac_rs	6
RDC,H3K27me3,H3K14ac	1		RDC,H3K4m1_rs,H3K27me3_pn,H3K27me3_rs	6
RDC,H3K27me3,H3K4me1,H3K36me3	1		RDC,H3K27me3_pn	5
RDC,H3K4me1,H3K9me3,H3K14ac,H3K27ac	1		RDC,H3K4m1_pn,H3K27ac_ps,H3K27ac_rs	5
RDC,H3K4me3,H3K14ac	1		RDC,H3K4me3_rs,H3K27me3_pn,H3K27me3_rs	5
RDC,H3K4me3,H3K27ac	1		RDC,H3K4m1_pn,H3K4me3_rs,H3K27ac_ps	4
RDC,H3K4me3,H3K27me3,H3K14ac	1		RDC,H3K4m1_pn,H3K4me3_rs,H3K27ac_rs	4
RDC,H3K4me3,H3K27me3,H3K27ac	1		RDC,H3K4m1_pn,H3K4me3_rs,H3K27me3_pn,H3K27me3_rs	4
RDC,H3K4me3,H3K27me3,H3K27ac,H3K36me3	1		RDC,H3K4me3_rs,H3K27ac_ps,H3K27ac_rs	4
RDC,H3K9me3,H3K14ac,H3K27ac,H3K36me3	1		RDC,H3K4m1_pn,H3K27ac_ps,H3K27me3_pn,H3K27me3_rs	3
			RDC,H3K4m1_pn,H3K27me3_pn	3
			RDC,H3K4m1_pn,H3K4m1_rs,H3K27ac_ps,H3K27me3_pn,H3K27me3_rs	3
			RDC,H3K4m1_rs,H3K4me3_rs	3
			RDC,H3K4me3_rs,H3K27me3_pn	3
			RDC,H3K27ac_ps,H3K27me3_pn	2
			RDC,H3K4m1_pn,H3K27ac_ps,H3K27ac_rs,H3K27me3_pn,H3K27me3_rs	2
			RDC,H3K4m1_pn,H3K27ac_ps,H3K27me3_pn	2
			RDC,H3K4m1_pn,H3K4m1_rs,H3K4me3_rs,H3K27ac_ps	2
			RDC,H3K4m1_pn,H3K4m1_rs,H3K4me3_rs,H3K27me3_rs	2
			RDC,H3K4m1_rs,H3K27ac_rs	2
			RDC,H3K4m1_rs,H3K4me3_rs,H3K27me3_pn,H3K27me3_rs	2
			RDC,H3K27ac_ps,H3K27me3_pn,H3K27me3_rs	1
			RDC,H3K27ac_rs,H3K27me3_pn	1
			RDC,H3K27ac_rs,H3K27me3_pn,H3K27me3_rs	1
			RDC,H3K4m1_pn,H3K27ac_ps,H3K27ac_rs,H3K27me3_pn	1
			RDC,H3K4m1_pn,H3K27ac_rs,H3K27me3_rs	1
			RDC,H3K4m1_pn,H3K4m1_rs,H3K27ac_ps,H3K27ac_rs,H3K27me3_pn,H3K27me3_rs	1
			RDC,H3K4m1_pn,H3K4m1_rs,H3K4me3_rs,H3K27ac_ps,H3K27me3_pn,H3K27me3_rs	1
			RDC,H3K4m1_pn,H3K4m1_rs,H3K4me3_rs,H3K27ac_ps,H3K27me3_rs	1
			RDC,H3K4m1_pn,H3K4me3_rs,H3K27ac_ps,H3K27ac_rs	1
			RDC,H3K4m1_pn,H3K4me3_rs,H3K27ac_ps,H3K27ac_rs,H3K27me3_rs	1
			RDC,H3K4m1_pn,H3K4me3_rs,H3K27ac_ps,H3K27me3_pn,H3K27me3_rs	1
			RDC,H3K4m1_pn,H3K4me3_rs,H3K27ac_ps,H3K27me3_rs	1
			RDC,H3K4m1_pn,H3K4me3_rs,H3K27ac_rs,H3K27me3_pn,H3K27me3_rs	1
			RDC,H3K4m1_pn,H3K4me3_rs,H3K27ac_rs,H3K27me3_rs	1
			RDC,H3K4m1_rs,H3K27ac_ps,H3K27ac_rs	1
			RDC,H3K4m1_rs,H3K27ac_ps,H3K27me3_rs	1
			RDC,H3K4m1_rs,H3K27ac_rs,H3K27me3_pn,H3K27me3_rs	1
			RDC,H3K4m1_rs,H3K4me3_pn,H3K4me3_rs	1
			RDC,H3K4m1_rs,H3K4me3_rs,H3K27ac_ps	1
			RDC,H3K4m1_rs,H3K4me3_rs,H3K27ac_ps,H3K27me3_rs	1
			RDC,H3K4m1_rs,H3K4me3_rs,H3K27ac_rs	1
			RDC,H3K4m1_rs,H3K4me3_rs,H3K27me3_rs	1
			RDC,H3K4me3_pn,H3K4me3_rs	1
			RDC,H3K4me3_rs,H3K27ac_ps,H3K27me3_pn,H3K27me3_rs	1
			RDC,H3K4me3_rs,H3K27ac_rs,H3K27me3_rs	1
