# Supplementary material for: DSB profiles in human spermatozoa highlight the role of TMEJ in the male germline
Source: Front Genet. 2024 Jul 8;15:1423674. doi: 10.3389/fgene.2024.1423674 (PMC11260735; doi:10.3389/fgene.2024.1423674)
Supplement: Supplementary file 2 [file Table1.XLSX]

## Sheet: RDCs spermatozoa
Table S1: The RDCs found in mature human spermatozoa in bed-format.
chr	start	end
chr1	1567350	1568350
chr1	2188400	2189400
chr1	3835950	3836950
chr1	7934350	7935350
chr1	9799850	9800850
chr1	11062250	11063250
chr1	12679250	12680250
chr1	15754650	15755650
chr1	16263200	16264200
chr1	16634150	16635150
chr1	16637250	16638250
chr1	16674450	16675450
chr1	16746425	16747425
chr1	16862200	16863200
chr1	17454750	17455750
chr1	18502000	18503000
chr1	19346150	19347150
chr1	19576400	19577400
chr1	19949050	19950050
chr1	24766200	24767200
chr1	26302000	26303000
chr1	26332250	26333250
chr1	26381350	26382350
chr1	31129600	31130600
chr1	32165575	32166575
chr1	35187150	35188150
chr1	35622300	35623300
chr1	36580450	36581450
chr1	36673850	36674850
chr1	37712100	37713100
chr1	39655450	39656450
chr1	44740250	44741250
chr1	45497850	45498850
chr1	48029150	48030150
chr1	49970650	49971650
chr1	52510000	52511000
chr1	52908900	52909900
chr1	58540675	58541675
chr1	59744250	59745250
chr1	62325700	62326700
chr1	65083200	65084200
chr1	65153200	65154200
chr1	67221750	67222750
chr1	67484425	67485425
chr1	68193000	68194000
chr1	73244725	73245725
chr1	74398500	74399500
chr1	75536500	75537500
chr1	82661300	82662300
chr1	84777700	84778700
chr1	95000250	95001250
chr1	107775000	107776000
chr1	110901800	110902800
chr1	111334450	111335450
chr1	111950750	111951750
chr1	112735150	112736150
chr1	113186650	113187650
chr1	113559750	113560750
chr1	113995300	113996300
chr1	114728750	114729750
chr1	115735500	115736500
chr1	148851975	148852975
chr1	150805250	150806250
chr1	151687150	151688150
chr1	151691800	151692800
chr1	154470275	154471275
chr1	156274600	156275600
chr1	156444250	156445250
chr1	157418500	157419500
chr1	160185700	160186700
chr1	161380350	161381350
chr1	161723850	161724850
chr1	162898450	162899450
chr1	168147650	168148650
chr1	171806800	171807800
chr1	176980725	176981725
chr1	178357800	178358800
chr1	179117650	179118650
chr1	180414450	180415450
chr1	181299325	181300325
chr1	182302650	182303650
chr1	193294975	193295975
chr1	199944250	199945250
chr1	201728050	201729050
chr1	203214200	203215200
chr1	203478825	203479825
chr1	203575900	203576900
chr1	203614600	203615600
chr1	204759100	204760100
chr1	205957100	205958100
chr1	206037500	206038500
chr1	208255400	208256400
chr1	211254425	211255425
chr1	212679200	212680200
chr1	212761700	212762700
chr1	220699150	220700150
chr1	222166300	222167300
chr1	222431550	222432550
chr1	222623150	222624150
chr1	223123625	223124625
chr1	227001225	227002225
chr1	229225750	229226750
chr1	230345050	230346050
chr1	230835250	230836250
chr1	231764650	231765650
chr1	231985000	231986000
chr1	232210525	232211525
chr1	235229950	235230950
chr1	235304150	235305150
chr1	235815650	235816650
chr1	236152525	236153525
chr1	239685250	239686250
chr1	248866550	248867550
chr2	3283525	3284525
chr2	4975300	4976300
chr2	5401625	5402625
chr2	5518450	5519450
chr2	8256475	8257475
chr2	9569450	9570450
chr2	10690500	10691500
chr2	10694500	10695500
chr2	11254200	11255200
chr2	17325250	17326250
chr2	19636400	19637400
chr2	19891500	19892500
chr2	20265550	20266550
chr2	20480500	20481500
chr2	28138550	28139550
chr2	29100850	29101850
chr2	32259625	32260625
chr2	33148600	33149600
chr2	33381400	33382400
chr2	41774225	41775225
chr2	43435400	43436400
chr2	44249300	44250300
chr2	44315300	44316300
chr2	44328000	44329000
chr2	44752725	44753725
chr2	46786300	46787300
chr2	48230800	48231800
chr2	48275950	48276950
chr2	49358150	49359150
chr2	51355000	51356000
chr2	53993800	53994800
chr2	55705950	55706950
chr2	56304475	56305475
chr2	58426100	58427100
chr2	62253850	62254850
chr2	65359375	65360375
chr2	67450000	67451000
chr2	67514100	67515100
chr2	69922500	69923500
chr2	70304750	70305750
chr2	73029525	73030525
chr2	74791275	74792275
chr2	88021175	88022175
chr2	94923250	94924250
chr2	95531750	95532750
chr2	95743200	95744200
chr2	96195450	96196450
chr2	96244750	96245750
chr2	99523100	99524100
chr2	101647550	101648550
chr2	104952400	104953400
chr2	105249000	105250000
chr2	109014325	109015325
chr2	109283850	109284850
chr2	114175000	114176000
chr2	118037200	118038200
chr2	120348000	120349000
chr2	120707875	120708875
chr2	121478350	121479350
chr2	126984225	126985225
chr2	127508600	127509600
chr2	127800550	127801550
chr2	129287100	129288100
chr2	131630800	131631800
chr2	132580300	132581300
chr2	133326100	133327100
chr2	135079800	135080800
chr2	139861550	139862550
chr2	143780400	143781400
chr2	149083500	149084500
chr2	151009750	151010750
chr2	151186250	151187250
chr2	155847600	155848600
chr2	170094850	170095850
chr2	171548050	171549050
chr2	172321000	172322000
chr2	176102100	176103100
chr2	195562800	195563800
chr2	195790700	195791700
chr2	195802150	195803150
chr2	203234550	203235550
chr2	204730050	204731050
chr2	206636050	206637050
chr2	207325525	207326525
chr2	215921025	215922025
chr2	216014175	216015175
chr2	216060650	216061650
chr2	217243000	217244000
chr2	218018500	218019500
chr2	218869825	218870825
chr2	222425550	222426550
chr2	228029750	228030750
chr2	229585700	229586700
chr2	231193500	231194500
chr2	233335700	233336700
chr2	234179350	234180350
chr2	234618725	234619725
chr2	237947175	237948175
chr2	241516575	241517575
chr3	388275	389275
chr3	12533000	12534000
chr3	12657400	12658400
chr3	13542600	13543600
chr3	14032150	14033150
chr3	18534900	18535900
chr3	23077825	23078825
chr3	23997000	23998000
chr3	27597625	27598625
chr3	33339700	33340700
chr3	33786000	33787000
chr3	39278800	39279800
chr3	41794000	41795000
chr3	47949100	47950100
chr3	47956550	47957550
chr3	49555700	49556700
chr3	49831600	49832600
chr3	52704050	52705050
chr3	54548875	54549875
chr3	55743350	55744350
chr3	61944625	61945625
chr3	67097725	67098725
chr3	67596900	67597900
chr3	70978600	70979600
chr3	71394600	71395600
chr3	81768400	81769400
chr3	97319100	97320100
chr3	100233700	100234700
chr3	100801150	100802150
chr3	106919900	106920900
chr3	114270300	114271300
chr3	119831450	119832450
chr3	124946150	124947150
chr3	124984350	124985350
chr3	128289050	128290050
chr3	130722400	130723400
chr3	131546950	131547950
chr3	133371075	133372075
chr3	134189350	134190350
chr3	136537000	136538000
chr3	137014300	137015300
chr3	138743850	138744850
chr3	138761550	138762550
chr3	138788150	138789150
chr3	141834825	141835825
chr3	149056700	149057700
chr3	149078650	149079650
chr3	149595750	149596750
chr3	156111975	156112975
chr3	166187225	166188225
chr3	170526000	170527000
chr3	172682700	172683700
chr3	174837375	174838375
chr3	175003700	175004700
chr3	181065250	181066250
chr3	181848700	181849700
chr3	181919050	181920050
chr3	181920250	181921250
chr3	183573900	183574900
chr3	183605000	183606000
chr3	185631250	185632250
chr3	186114450	186115450
chr3	186717425	186718425
chr3	186721525	186722525
chr3	187767450	187768450
chr3	194766050	194767050
chr3	195901850	195902850
chr3	196603800	196604800
chr3	196932000	196933000
chr3	197107150	197108150
chr3	197548250	197549250
chr3	197832800	197833800
chr3	197949100	197950100
chr4	292450	293450
chr4	1853600	1854600
chr4	3943200	3944200
chr4	5027500	5028500
chr4	5739950	5740950
chr4	10843625	10844625
chr4	16916600	16917600
chr4	17433300	17434300
chr4	17552350	17553350
chr4	24307750	24308750
chr4	25857900	25858900
chr4	26341075	26342075
chr4	32692900	32693900
chr4	33699650	33700650
chr4	37669400	37670400
chr4	39887475	39888475
chr4	39924650	39925650
chr4	40235025	40236025
chr4	41513700	41514700
chr4	41530300	41531300
chr4	41743350	41744350
chr4	41779650	41780650
chr4	48762400	48763400
chr4	48907550	48908550
chr4	52851250	52852250
chr4	55342500	55343500
chr4	55454250	55455250
chr4	55592800	55593800
chr4	56640850	56641850
chr4	56873775	56874775
chr4	57397725	57398725
chr4	58184525	58185525
chr4	61869400	61870400
chr4	66656500	66657500
chr4	71005500	71006500
chr4	73306150	73307150
chr4	73860975	73861975
chr4	74687750	74688750
chr4	75560900	75561900
chr4	75745400	75746400
chr4	76918400	76919400
chr4	79951000	79952000
chr4	87306200	87307200
chr4	87412100	87413100
chr4	89217450	89218450
chr4	94770000	94771000
chr4	96300025	96301025
chr4	107995975	107996975
chr4	115634500	115635500
chr4	116499050	116500050
chr4	119443450	119444450
chr4	121740150	121741150
chr4	132378750	132379750
chr4	138442500	138443500
chr4	139728500	139729500
chr4	140703850	140704850
chr4	144982750	144983750
chr4	148135650	148136650
chr4	150250800	150251800
chr4	152580700	152581700
chr4	154010850	154011850
chr4	154841850	154842850
chr4	166179700	166180700
chr4	177705450	177706450
chr4	181137500	181138500
chr4	183388925	183389925
chr4	184006550	184007550
chr4	187064325	187065325
chr4	187893725	187894725
chr4	188311200	188312200
chr5	5231800	5232800
chr5	8520550	8521550
chr5	9360850	9361850
chr5	12555300	12556300
chr5	12627400	12628400
chr5	14981575	14982575
chr5	16761900	16762900
chr5	17643850	17644850
chr5	28481400	28482400
chr5	28752200	28753200
chr5	32002500	32003500
chr5	32302200	32303200
chr5	39364500	39365500
chr5	54487750	54488750
chr5	74886500	74887500
chr5	74897250	74898250
chr5	75742500	75743500
chr5	78273550	78274550
chr5	78651150	78652150
chr5	81342625	81343625
chr5	83212375	83213375
chr5	83589900	83590900
chr5	86809200	86810200
chr5	91948500	91949500
chr5	95492125	95493125
chr5	95836825	95837825
chr5	98268350	98269350
chr5	116851700	116852700
chr5	117228250	117229250
chr5	130232150	130233150
chr5	131167700	131168700
chr5	133109250	133110250
chr5	133861700	133862700
chr5	137131700	137132700
chr5	137292050	137293050
chr5	138416125	138417125
chr5	140663000	140664000
chr5	143924900	143925900
chr5	144458700	144459700
chr5	145626450	145627450
chr5	146114850	146115850
chr5	147957875	147958875
chr5	150620150	150621150
chr5	151002400	151003400
chr5	151754500	151755500
chr5	159688650	159689650
chr5	161828900	161829900
chr5	163717225	163718225
chr5	166794550	166795550
chr5	168603900	168604900
chr5	172083325	172084325
chr5	173183500	173184500
chr5	174826750	174827750
chr5	176454100	176455100
chr5	177247250	177248250
chr5	177812175	177813175
chr5	178547300	178548300
chr6	2266550	2267550
chr6	5318100	5319100
chr6	5601475	5602475
chr6	7346900	7347900
chr6	7533550	7534550
chr6	7668700	7669700
chr6	10115250	10116250
chr6	10729700	10730700
chr6	12451675	12452675
chr6	13569275	13570275
chr6	13704700	13705700
chr6	16319750	16320750
chr6	17174050	17175050
chr6	19770450	19771450
chr6	21596750	21597750
chr6	21657500	21658500
chr6	21956025	21957025
chr6	24492900	24493900
chr6	27278850	27279850
chr6	27663900	27664900
chr6	33518150	33519150
chr6	36273300	36274300
chr6	38544425	38545425
chr6	38835900	38836900
chr6	38933550	38934550
chr6	42180300	42181300
chr6	42339250	42340250
chr6	43657650	43658650
chr6	44379300	44380300
chr6	50560000	50561000
chr6	50697400	50698400
chr6	56397700	56398700
chr6	60659150	60660150
chr6	63164700	63165700
chr6	67345100	67346100
chr6	71252400	71253400
chr6	73317150	73318150
chr6	79483700	79484700
chr6	83319000	83320000
chr6	85196600	85197600
chr6	85601600	85602600
chr6	89931300	89932300
chr6	90902100	90903100
chr6	103320450	103321450
chr6	105125550	105126550
chr6	109458300	109459300
chr6	109861350	109862350
chr6	110336600	110337600
chr6	123130500	123131500
chr6	131614650	131615650
chr6	136742400	136743400
chr6	141083550	141084550
chr6	149802600	149803600
chr6	150742150	150743150
chr6	151984800	151985800
chr6	163843525	163844525
chr6	167441000	167442000
chr6	169371900	169372900
chr6	169644275	169645275
chr7	497425	498425
chr7	2237450	2238450
chr7	2296850	2297850
chr7	3131950	3132950
chr7	5596975	5597975
chr7	6179225	6180225
chr7	6223600	6224600
chr7	6442450	6443450
chr7	7489400	7490400
chr7	8024600	8025600
chr7	12679750	12680750
chr7	15760450	15761450
chr7	16922100	16923100
chr7	17936250	17937250
chr7	17977250	17978250
chr7	19536800	19537800
chr7	22487400	22488400
chr7	23085525	23086525
chr7	24445350	24446350
chr7	27120000	27121000
chr7	27140625	27141625
chr7	28662800	28663800
chr7	32940500	32941500
chr7	38781400	38782400
chr7	43430100	43431100
chr7	44846300	44847300
chr7	45325300	45326300
chr7	46814400	46815400
chr7	47798200	47799200
chr7	52222900	52223900
chr7	54767475	54768475
chr7	54777775	54778775
chr7	57208925	57209925
chr7	57852775	57853775
chr7	65686400	65687400
chr7	67072450	67073450
chr7	68501475	68502475
chr7	68554150	68555150
chr7	69233200	69234200
chr7	70108400	70109400
chr7	72225300	72226300
chr7	76376550	76377550
chr7	83742250	83743250
chr7	89750750	89751750
chr7	91730400	91731400
chr7	92167525	92168525
chr7	98453450	98454450
chr7	98553450	98554450
chr7	99877950	99878950
chr7	100317550	100318550
chr7	101473075	101474075
chr7	101969200	101970200
chr7	102234300	102235300
chr7	105473950	105474950
chr7	105603925	105604925
chr7	105706100	105707100
chr7	107100950	107101950
chr7	107175900	107176900
chr7	110466675	110467675
chr7	118409725	118410725
chr7	119711450	119712450
chr7	129544900	129545900
chr7	130644550	130645550
chr7	131069200	131070200
chr7	131600900	131601900
chr7	131770800	131771800
chr7	134855675	134856675
chr7	135893725	135894725
chr7	136215850	136216850
chr7	137032300	137033300
chr7	137632800	137633800
chr7	138611625	138612625
chr7	138713150	138714150
chr7	141913400	141914400
chr7	149580800	149581800
chr7	152209350	152210350
chr7	157375500	157376500
chr7	158079775	158080775
chrX	8540800	8541800
chrX	16772350	16773350
chrX	19773200	19774200
chrX	21061650	21062650
chrX	24309125	24310125
chrX	26202550	26203550
chrX	29955900	29956900
chrX	43415750	43416750
chrX	47429000	47430000
chrX	48205200	48206200
chrX	101084325	101085325
chrX	129988750	129989750
chrX	134994100	134995100
chrX	136615700	136616700
chrX	141172200	141173200
chr8	2920450	2921450
chr8	3607400	3608400
chr8	4914050	4915050
chr8	5306350	5307350
chr8	6206900	6207900
chr8	6630200	6631200
chr8	6869900	6870900
chr8	8278500	8279500
chr8	9848250	9849250
chr8	10738300	10739300
chr8	11255250	11256250
chr8	13614950	13615950
chr8	13639200	13640200
chr8	17679800	17680800
chr8	18968275	18969275
chr8	19524850	19525850
chr8	20503300	20504300
chr8	21042800	21043800
chr8	22662850	22663850
chr8	24966050	24967050
chr8	26008475	26009475
chr8	27177925	27178925
chr8	28833050	28834050
chr8	30098900	30099900
chr8	31790450	31791450
chr8	35033400	35034400
chr8	37526950	37527950
chr8	38882550	38883550
chr8	40348150	40349150
chr8	41486850	41487850
chr8	52169450	52170450
chr8	62762950	62763950
chr8	67243675	67244675
chr8	67727750	67728750
chr8	69362400	69363400
chr8	69728850	69729850
chr8	69930350	69931350
chr8	71580950	71581950
chr8	72851250	72852250
chr8	73608050	73609050
chr8	79133900	79134900
chr8	86502775	86503775
chr8	94181150	94182150
chr8	99128100	99129100
chr8	105289200	105290200
chr8	116605800	116606800
chr8	117515250	117516250
chr8	117971425	117972425
chr8	118619850	118620850
chr8	119121100	119122100
chr8	124839000	124840000
chr8	125341000	125342000
chr8	126489275	126490275
chr8	126926100	126927100
chr8	127913725	127914725
chr8	129685675	129686675
chr8	129991400	129992400
chr8	130459700	130460700
chr8	131094750	131095750
chr8	134505525	134506525
chr8	138008200	138009200
chr8	138501650	138502650
chr8	139327100	139328100
chr8	141098300	141099300
chr8	143217550	143218550
chr8	143999600	144000600
chr8	144028550	144029550
chr8	144383800	144384800
chr9	6487825	6488825
chr9	6999150	7000150
chr9	7376400	7377400
chr9	7407650	7408650
chr9	9143950	9144950
chr9	13216925	13217925
chr9	13655350	13656350
chr9	15473500	15474500
chr9	20346050	20347050
chr9	21950150	21951150
chr9	27725350	27726350
chr9	36731950	36732950
chr9	38048850	38049850
chr9	38646250	38647250
chr9	39481750	39482750
chr9	69396650	69397650
chr9	70802400	70803400
chr9	71580850	71581850
chr9	77682950	77683950
chr9	77762550	77763550
chr9	81518050	81519050
chr9	81711300	81712300
chr9	86076450	86077450
chr9	88269375	88270375
chr9	94668500	94669500
chr9	96078200	96079200
chr9	97058700	97059700
chr9	105692250	105693250
chr9	107890675	107891675
chr9	109122500	109123500
chr9	110031950	110032950
chr9	110251000	110252000
chr9	113955600	113956600
chr9	121070750	121071750
chr9	122787400	122788400
chr9	123908850	123909850
chr9	125983550	125984550
chr9	126315650	126316650
chr9	128079150	128080150
chr9	128439500	128440500
chr9	130584500	130585500
chr9	132281100	132282100
chr9	132739150	132740150
chr9	134007150	134008150
chr9	137090950	137091950
chr9	137535700	137536700
chr10	608050	609050
chr10	684550	685550
chr10	3446650	3447650
chr10	3833350	3834350
chr10	4195450	4196450
chr10	5380900	5381900
chr10	5642600	5643600
chr10	6637600	6638600
chr10	7353425	7354425
chr10	7626800	7627800
chr10	7866200	7867200
chr10	7944500	7945500
chr10	13227000	13228000
chr10	16665975	16666975
chr10	16795050	16796050
chr10	16808000	16809000
chr10	17735275	17736275
chr10	18070625	18071625
chr10	19040050	19041050
chr10	20104750	20105750
chr10	20795350	20796350
chr10	21283750	21284750
chr10	21327050	21328050
chr10	30093900	30094900
chr10	34769400	34770400
chr10	35021200	35022200
chr10	35112700	35113700
chr10	36585050	36586050
chr10	37181225	37182225
chr10	43457700	43458700
chr10	44201550	44202550
chr10	44708950	44709950
chr10	45820350	45821350
chr10	46589325	46590325
chr10	46659825	46660825
chr10	63753400	63754400
chr10	70120700	70121700
chr10	76263875	76264875
chr10	80938250	80939250
chr10	83450200	83451200
chr10	83866425	83867425
chr10	84094050	84095050
chr10	88488100	88489100
chr10	89048400	89049400
chr10	89084025	89085025
chr10	93577700	93578700
chr10	96825150	96826150
chr10	100639800	100640800
chr10	100698200	100699200
chr10	101168700	101169700
chr10	103130100	103131100
chr10	103426600	103427600
chr10	106750400	106751400
chr10	107021150	107022150
chr10	113010750	113011750
chr10	114987200	114988200
chr10	120823500	120824500
chr10	124414450	124415450
chr10	124738875	124739875
chr10	124893300	124894300
chr10	125899800	125900800
chr10	127520350	127521350
chr10	127749800	127750800
chr10	130726350	130727350
chr10	130798975	130799975
chr10	130838850	130839850
chr10	133010700	133011700
chr11	1819800	1820800
chr11	2501300	2502300
chr11	5944700	5945700
chr11	6347650	6348650
chr11	9316500	9317500
chr11	11871050	11872050
chr11	12640600	12641600
chr11	16565350	16566350
chr11	20114775	20115775
chr11	24152000	24153000
chr11	27381000	27382000
chr11	32407000	32408000
chr11	33549325	33550325
chr11	35873800	35874800
chr11	39072750	39073750
chr11	43757300	43758300
chr11	46778175	46779175
chr11	47202700	47203700
chr11	57336400	57337400
chr11	62961750	62962750
chr11	63031250	63032250
chr11	66939100	66940100
chr11	71912875	71913875
chr11	72879650	72880650
chr11	74671000	74672000
chr11	75756850	75757850
chr11	77364050	77365050
chr11	78460950	78461950
chr11	88728775	88729775
chr11	95264300	95265300
chr11	96739550	96740550
chr11	108855750	108856750
chr11	112782150	112783150
chr11	116800050	116801050
chr11	118732950	118733950
chr11	118773200	118774200
chr11	120304250	120305250
chr11	120477300	120478300
chr11	121209900	121210900
chr11	122045900	122046900
chr11	130523950	130524950
chr12	4903900	4904900
chr12	6721650	6722650
chr12	7944650	7945650
chr12	8626600	8627600
chr12	10128800	10129800
chr12	13408950	13409950
chr12	13586700	13587700
chr12	18850175	18851175
chr12	19948100	19949100
chr12	23695400	23696400
chr12	38135700	38136700
chr12	38197600	38198600
chr12	38199000	38200000
chr12	38466750	38467750
chr12	39695950	39696950
chr12	43202350	43203350
chr12	44970900	44971900
chr12	48101650	48102650
chr12	49725950	49726950
chr12	50165550	50166550
chr12	52083675	52084675
chr12	54206200	54207200
chr12	57100100	57101100
chr12	68541500	68542500
chr12	72759500	72760500
chr12	76848450	76849450
chr12	77031350	77032350
chr12	79245100	79246100
chr12	90452100	90453100
chr12	95701800	95702800
chr12	96178600	96179600
chr12	98456775	98457775
chr12	101838050	101839050
chr12	101992200	101993200
chr12	102818650	102819650
chr12	104314100	104315100
chr12	106033900	106034900
chr12	108869450	108870450
chr12	109361650	109362650
chr12	110071800	110072800
chr12	111203100	111204100
chr12	112780850	112781850
chr12	114461750	114462750
chr12	115835250	115836250
chr12	116249200	116250200
chr12	118808400	118809400
chr12	120021500	120022500
chr12	121004500	121005500
chr12	121298550	121299550
chr12	121750500	121751500
chr12	125778800	125779800
chr12	126190200	126191200
chr12	128448550	128449550
chr12	130054700	130055700
chr12	132060650	132061650
chr13	19444200	19445200
chr13	19766700	19767700
chr13	20505100	20506100
chr13	20508550	20509550
chr13	22873750	22874750
chr13	25003725	25004725
chr13	25113550	25114550
chr13	25984150	25985150
chr13	27042375	27043375
chr13	27943300	27944300
chr13	30386150	30387150
chr13	34115700	34116700
chr13	39795450	39796450
chr13	41436750	41437750
chr13	43460000	43461000
chr13	44636900	44637900
chr13	46144900	46145900
chr13	46163100	46164100
chr13	47941900	47942900
chr13	49939100	49940100
chr13	62153550	62154550
chr13	67906250	67907250
chr13	71819350	71820350
chr13	75595150	75596150
chr13	80311300	80312300
chr13	80325600	80326600
chr13	98392150	98393150
chr13	99312400	99313400
chr13	99923375	99924375
chr13	109154000	109155000
chr13	110599000	110600000
chr13	110609800	110610800
chr13	111973800	111974800
chr13	112676025	112677025
chr14	21125450	21126450
chr14	21655700	21656700
chr14	23292500	23293500
chr14	24881450	24882450
chr14	25449650	25450650
chr14	28028050	28029050
chr14	28420100	28421100
chr14	32262500	32263500
chr14	32952650	32953650
chr14	37636650	37637650
chr14	39787350	39788350
chr14	44992650	44993650
chr14	59224300	59225300
chr14	63161750	63162750
chr14	63623600	63624600
chr14	64797000	64798000
chr14	65169400	65170400
chr14	67712525	67713525
chr14	67910000	67911000
chr14	69390850	69391850
chr14	69764850	69765850
chr14	70965350	70966350
chr14	73386800	73387800
chr14	73474200	73475200
chr14	73899600	73900600
chr14	73990950	73991950
chr14	76358000	76359000
chr14	77316625	77317625
chr14	77614500	77615500
chr14	78822150	78823150
chr14	80375500	80376500
chr14	80944300	80945300
chr14	82021350	82022350
chr14	84273550	84274550
chr14	88190925	88191925
chr14	88477200	88478200
chr14	89160800	89161800
chr14	89938350	89939350
chr14	90093800	90094800
chr14	95178750	95179750
chr14	99096100	99097100
chr14	99882350	99883350
chr14	101592800	101593800
chr14	102475500	102476500
chr14	102754050	102755050
chr15	25937950	25938950
chr15	27403500	27404500
chr15	36861750	36862750
chr15	44931775	44932775
chr15	46204350	46205350
chr15	48452650	48453650
chr15	48847650	48848650
chr15	52753200	52754200
chr15	54407600	54408600
chr15	55286150	55287150
chr15	57762300	57763300
chr15	58269100	58270100
chr15	58769500	58770500
chr15	59069500	59070500
chr15	59100150	59101150
chr15	59142150	59143150
chr15	59147300	59148300
chr15	61672450	61673450
chr15	62482050	62483050
chr15	63370200	63371200
chr15	64059750	64060750
chr15	64987150	64988150
chr15	65485600	65486600
chr15	65772500	65773500
chr15	66805950	66806950
chr15	69310700	69311700
chr15	74658100	74659100
chr15	74758250	74759250
chr15	75668250	75669250
chr15	76321825	76322825
chr15	77370150	77371150
chr15	77992350	77993350
chr15	78805350	78806350
chr15	79091750	79092750
chr15	80542450	80543450
chr15	83993800	83994800
chr15	84699950	84700950
chr15	85853600	85854600
chr15	85941900	85942900
chr15	87662950	87663950
chr15	89752550	89753550
chr15	90179950	90180950
chr15	90393750	90394750
chr15	90461500	90462500
chr15	90523750	90524750
chr15	92746450	92747450
chr15	94984700	94985700
chr15	98169500	98170500
chr15	100001150	100002150
chr15	100219525	100220525
chr16	2315450	2316450
chr16	3711400	3712400
chr16	4998200	4999200
chr16	5060900	5061900
chr16	5318675	5319675
chr16	6411750	6412750
chr16	7903350	7904350
chr16	8319400	8320400
chr16	10033700	10034700
chr16	10057750	10058750
chr16	11442800	11443800
chr16	13472400	13473400
chr16	13543700	13544700
chr16	18585900	18586900
chr16	22438600	22439600
chr16	22463600	22464600
chr16	23674900	23675900
chr16	24469050	24470050
chr16	24869775	24870775
chr16	25572975	25573975
chr16	27514700	27515700
chr16	28088500	28089500
chr16	30592075	30593075
chr16	34150175	34151175
chr16	35592750	35593750
chr16	48603950	48604950
chr16	49904750	49905750
chr16	52613875	52614875
chr16	53554725	53555725
chr16	53625750	53626750
chr16	55276500	55277500
chr16	58514100	58515100
chr16	62967550	62968550
chr16	64188700	64189700
chr16	66788400	66789400
chr16	68221850	68222850
chr16	71322575	71323575
chr16	71422650	71423650
chr16	73988250	73989250
chr16	78423400	78424400
chr16	78801850	78802850
chr16	79740400	79741400
chr16	80152700	80153700
chr16	81777150	81778150
chr16	82713550	82714550
chr16	83601475	83602475
chr16	84352400	84353400
chr16	85058200	85059200
chr16	85676900	85677900
chr16	86405500	86406500
chr16	86702750	86703750
chr16	87198950	87199950
chr16	89340450	89341450
chr16	89356100	89357100
chr16	89441150	89442150
chr17	2491225	2492225
chr17	2931800	2932800
chr17	2943500	2944500
chr17	4024050	4025050
chr17	7748750	7749750
chr17	9251650	9252650
chr17	9487475	9488475
chr17	10129850	10130850
chr17	14621300	14622300
chr17	16807750	16808750
chr17	21204100	21205100
chr17	28742350	28743350
chr17	30205800	30206800
chr17	31183650	31184650
chr17	31475400	31476400
chr17	33739250	33740250
chr17	40281550	40282550
chr17	40377450	40378450
chr17	42724050	42725050
chr17	43717500	43718500
chr17	43929150	43930150
chr17	44244850	44245850
chr17	47135575	47136575
chr17	48043700	48044700
chr17	48049400	48050400
chr17	48527525	48528525
chr17	49374450	49375450
chr17	50141300	50142300
chr17	51143250	51144250
chr17	52841650	52842650
chr17	59100500	59101500
chr17	60076550	60077550
chr17	62135775	62136775
chr17	64191600	64192600
chr17	64871650	64872650
chr17	65017400	65018400
chr17	65658300	65659300
chr17	75144800	75145800
chr17	75394600	75395600
chr17	76296250	76297250
chr17	76448650	76449650
chr17	78788800	78789800
chr17	79770450	79771450
chr18	888950	889950
chr18	3691600	3692600
chr18	9003750	9004750
chr18	10857725	10858725
chr18	11795950	11796950
chr18	12405100	12406100
chr18	14389925	14390925
chr18	20943650	20944650
chr18	22000500	22001500
chr18	24130500	24131500
chr18	24769400	24770400
chr18	24964525	24965525
chr18	25534350	25535350
chr18	26799300	26800300
chr18	31221350	31222350
chr18	36272950	36273950
chr18	36540900	36541900
chr18	45307100	45308100
chr18	47304900	47305900
chr18	49548450	49549450
chr18	49761025	49762025
chr18	49956550	49957550
chr18	49997000	49998000
chr18	50171925	50172925
chr18	55678300	55679300
chr18	57595275	57596275
chr18	59088825	59089825
chr18	60725350	60726350
chr18	61898000	61899000
chr18	62347500	62348500
chr18	63504900	63505900
chr18	72560850	72561850
chr20	2050000	2051000
chr20	5634650	5635650
chr20	7101950	7102950
chr20	10262300	10263300
chr20	13728600	13729600
chr20	17536900	17537900
chr20	22440575	22441575
chr20	29298725	29299725
chr20	29305775	29306775
chr20	29308025	29309025
chr20	29341700	29342700
chr20	29747800	29748800
chr20	29879000	29880000
chr20	30486525	30487525
chr20	30490300	30491300
chr20	30495375	30496375
chr20	30502275	30503275
chr20	30504950	30505950
chr20	30509975	30510975
chr20	30908700	30909700
chr20	30915475	30916475
chr20	32053725	32054725
chr20	34720825	34721825
chr20	35033750	35034750
chr20	35712900	35713900
chr20	35802450	35803450
chr20	37466800	37467800
chr20	38184200	38185200
chr20	39036400	39037400
chr20	39478625	39479625
chr20	44047100	44048100
chr20	46116225	46117225
chr20	46804250	46805250
chr20	47035650	47036650
chr20	49124550	49125550
chr20	49976900	49977900
chr20	51842000	51843000
chr20	53096400	53097400
chr20	53535750	53536750
chr20	54078850	54079850
chr20	54154400	54155400
chr20	54399100	54400100
chr20	54568650	54569650
chr20	55828750	55829750
chr20	55864950	55865950
chr20	56612350	56613350
chr20	57319150	57320150
chr20	58870850	58871850
chr20	61427250	61428250
chrY	3681800	3682800
chrY	10181500	10182500
chrY	10185250	10186250
chrY	10188350	10189350
chrY	26406700	26407700
chr19	1639550	1640550
chr19	2566700	2567700
chr19	2581950	2582950
chr19	3296200	3297200
chr19	7116025	7117025
chr19	8236300	8237300
chr19	9472950	9473950
chr19	10148500	10149500
chr19	10988000	10989000
chr19	13613300	13614300
chr19	14940600	14941600
chr19	15277450	15278450
chr19	15297750	15298750
chr19	15517950	15518950
chr19	16073300	16074300
chr19	18441750	18442750
chr19	21330975	21331975
chr19	23471450	23472450
chr19	29821300	29822300
chr19	30700625	30701625
chr19	32031500	32032500
chr19	32234250	32235250
chr19	32976525	32977525
chr19	33361550	33362550
chr19	34308000	34309000
chr19	35082550	35083550
chr19	35968750	35969750
chr19	38243225	38244225
chr19	39082525	39083525
chr19	41842550	41843550
chr19	44081600	44082600
chr19	47965350	47966350
chr19	50781600	50782600
chr19	55601100	55602100
chr19	56177975	56178975
chr19	57440900	57441900
chr19	57785250	57786250
chr19	57914100	57915100
chr19	57916500	57917500
chr19	57948025	57949025
chr22	15726100	15727100
chr22	16403350	16404350
chr22	21061900	21062900
chr22	26643800	26644800
chr22	28157700	28158700
chr22	28685800	28686800
chr22	29405575	29406575
chr22	31234350	31235350
chr22	32250750	32251750
chr22	33316550	33317550
chr22	34060500	34061500
chr22	35495525	35496525
chr22	36282950	36283950
chr22	37554350	37555350
chr22	38497150	38498150
chr22	39400350	39401350
chr22	40435775	40436775
chr22	40540150	40541150
chr22	40624175	40625175
chr22	41744025	41745025
chr22	42590525	42591525
chr22	42749500	42750500
chr22	43205350	43206350
chr22	43590500	43591500
chr22	46983800	46984800
chr22	49124100	49125100
chr22	49443300	49444300
chr21	16771550	16772550
chr21	26951150	26952150
chr21	28972725	28973725
chr21	31522150	31523150
chr21	38326950	38327950
chr21	39247850	39248850
chr21	39279300	39280300
chr21	40004900	40005900
chr21	40245900	40246900
chr21	40441600	40442600
chr21	44471000	44472000
chr21	44869725	44870725

## Sheet: RDCs IMR90 cells
Table S2: The RDCs found in untreated IMR90 cells in bed-format.
chr	start	end
chr1	817650	818650
chr1	1673750	1674750
chr1	3180900	3181900
chr1	3582900	3583900
chr1	5595500	5596500
chr1	7981750	7982750
chr1	8089650	8090650
chr1	8941000	8942000
chr1	10045800	10046800
chr1	11402450	11403450
chr1	12484950	12485950
chr1	14727850	14728850
chr1	16566400	16567400
chr1	16576050	16577050
chr1	16602150	16603150
chr1	16639450	16640450
chr1	16739500	16740500
chr1	16882250	16883250
chr1	16895600	16896600
chr1	19010750	19011750
chr1	19432900	19433900
chr1	20046450	20047450
chr1	20379950	20380950
chr1	21347800	21348800
chr1	21425025	21426025
chr1	24831450	24832450
chr1	25699500	25700500
chr1	29687450	29688450
chr1	31112750	31113750
chr1	31482600	31483600
chr1	31561950	31562950
chr1	31894000	31895000
chr1	32708400	32709400
chr1	35448050	35449050
chr1	36374150	36375150
chr1	37967550	37968550
chr1	39091650	39092650
chr1	43528850	43529850
chr1	44730600	44731600
chr1	45738650	45739650
chr1	45953350	45954350
chr1	54334650	54335650
chr1	55833200	55834200
chr1	55916200	55917200
chr1	55970550	55971550
chr1	56429750	56430750
chr1	56509700	56510700
chr1	58524300	58525300
chr1	58540750	58541750
chr1	59307350	59308350
chr1	59737800	59738800
chr1	59765250	59766250
chr1	62563250	62564250
chr1	63713800	63714800
chr1	64038650	64039650
chr1	64351825	64352825
chr1	66481250	66482250
chr1	67617950	67618950
chr1	73632800	73633800
chr1	74672100	74673100
chr1	75536550	75537550
chr1	76171450	76172450
chr1	78242450	78243450
chr1	80768850	80769850
chr1	82446600	82447600
chr1	84598750	84599750
chr1	85628250	85629250
chr1	86669300	86670300
chr1	86787950	86788950
chr1	87523850	87524850
chr1	88930700	88931700
chr1	89685400	89686400
chr1	91650450	91651450
chr1	92254850	92255850
chr1	96312850	96313850
chr1	96652350	96653350
chr1	99553750	99554750
chr1	100487800	100488800
chr1	109578800	109579800
chr1	110021550	110022550
chr1	110481900	110482900
chr1	111038650	111039650
chr1	113362650	113363650
chr1	115329550	115330550
chr1	115735850	115736850
chr1	118407050	118408050
chr1	120461450	120462450
chr1	120490150	120491150
chr1	120529150	120530150
chr1	120823600	120824600
chr1	120833350	120834350
chr1	124939950	124940950
chr1	143596900	143597900
chr1	144426675	144427675
chr1	144681950	144682950
chr1	144704450	144705450
chr1	144746300	144747300
chr1	144959250	144960250
chr1	144979400	144980400
chr1	145043700	145044700
chr1	145090450	145091450
chr1	145096025	145097025
chr1	145122200	145123200
chr1	145160275	145161275
chr1	145291850	145292850
chr1	145311450	145312450
chr1	145392550	145393550
chr1	145572250	145573250
chr1	145574200	145575200
chr1	145590550	145591550
chr1	146101200	146102200
chr1	146195850	146196850
chr1	146278150	146279150
chr1	146968550	146969550
chr1	146985100	146986100
chr1	148105300	148106300
chr1	148107050	148108050
chr1	148265950	148266950
chr1	148534650	148535650
chr1	148556000	148557000
chr1	148559300	148560300
chr1	148646600	148647600
chr1	149544850	149545850
chr1	152359650	152360650
chr1	153915250	153916250
chr1	154470250	154471250
chr1	155442150	155443150
chr1	160663900	160664900
chr1	162367550	162368550
chr1	164686250	164687250
chr1	166108450	166109450
chr1	166640850	166641850
chr1	168215450	168216450
chr1	168982750	168983750
chr1	170410350	170411350
chr1	173843750	173844750
chr1	174214250	174215250
chr1	176897200	176898200
chr1	177933600	177934600
chr1	177959350	177960350
chr1	183359050	183360050
chr1	184117700	184118700
chr1	184541450	184542450
chr1	184620600	184621600
chr1	186974600	186975600
chr1	190326650	190327650
chr1	193294900	193295900
chr1	197352900	197353900
chr1	199648200	199649200
chr1	201624750	201625750
chr1	203957400	203958400
chr1	204506350	204507350
chr1	205172450	205173450
chr1	212196750	212197750
chr1	212488500	212489500
chr1	212667700	212668700
chr1	215565650	215566650
chr1	218685900	218686900
chr1	221029350	221030350
chr1	221457800	221458800
chr1	222488850	222489850
chr1	225227350	225228350
chr1	228556550	228557550
chr1	228639800	228640800
chr1	230272900	230273900
chr1	230475050	230476050
chr1	232704050	232705050
chr1	235179250	235180250
chr1	235848850	235849850
chr1	240106800	240107800
chr1	240955450	240956450
chr1	244397650	244398650
chr1	246175450	246176450
chr1	246596850	246597850
chr10	608050	609050
chr10	684200	685200
chr10	3226775	3227775
chr10	3362950	3363950
chr10	3472200	3473200
chr10	4195000	4196000
chr10	4383400	4384400
chr10	4498350	4499350
chr10	6108600	6109600
chr10	7126450	7127450
chr10	10986550	10987550
chr10	11685000	11686000
chr10	12419300	12420300
chr10	12538000	12539000
chr10	12555500	12556500
chr10	13480850	13481850
chr10	14173050	14174050
chr10	15801950	15802950
chr10	18712750	18713750
chr10	19040150	19041150
chr10	19719150	19720150
chr10	19730050	19731050
chr10	22627150	22628150
chr10	22828450	22829450
chr10	25771200	25772200
chr10	25945950	25946950
chr10	29811350	29812350
chr10	30744450	30745450
chr10	30758600	30759600
chr10	32937750	32938750
chr10	35040650	35041650
chr10	35112700	35113700
chr10	36153100	36154100
chr10	37899050	37900050
chr10	39432600	39433600
chr10	43710700	43711700
chr10	45820200	45821200
chr10	46324750	46325750
chr10	46539650	46540650
chr10	46589650	46590650
chr10	47058350	47059350
chr10	48526050	48527050
chr10	49161600	49162600
chr10	59536650	59537650
chr10	60452750	60453750
chr10	60964200	60965200
chr10	62714900	62715900
chr10	64924450	64925450
chr10	67740600	67741600
chr10	69397450	69398450
chr10	74020700	74021700
chr10	74500200	74501200
chr10	74967300	74968300
chr10	76264050	76265050
chr10	76281950	76282950
chr10	76822050	76823050
chr10	77077100	77078100
chr10	77178850	77179850
chr10	78756800	78757800
chr10	79930050	79931050
chr10	80472050	80473050
chr10	84308100	84309100
chr10	84348150	84349150
chr10	86452100	86453100
chr10	86576600	86577600
chr10	86747450	86748450
chr10	88158300	88159300
chr10	88650850	88651850
chr10	88820250	88821250
chr10	90231400	90232400
chr10	90884750	90885750
chr10	91613500	91614500
chr10	92727400	92728400
chr10	94193550	94194550
chr10	98332300	98333300
chr10	98403700	98404700
chr10	98799000	98800000
chr10	114348800	114349800
chr10	114779500	114780500
chr10	117174350	117175350
chr10	117373100	117374100
chr10	119350200	119351200
chr10	122115650	122116650
chr10	122499050	122500050
chr10	124414750	124415750
chr10	126246950	126247950
chr10	127577250	127578250
chr10	129048450	129049450
chr11	1326550	1327550
chr11	6347850	6348850
chr11	8603750	8604750
chr11	9047300	9048300
chr11	9610450	9611450
chr11	10351350	10352350
chr11	10591950	10592950
chr11	12236350	12237350
chr11	12397300	12398300
chr11	12790950	12791950
chr11	13288300	13289300
chr11	14306850	14307850
chr11	16499750	16500750
chr11	16565250	16566250
chr11	17822000	17823000
chr11	17985750	17986750
chr11	18070400	18071400
chr11	18449250	18450250
chr11	18641300	18642300
chr11	22411900	22412900
chr11	26869050	26870050
chr11	28565900	28566900
chr11	29416400	29417400
chr11	32620950	32621950
chr11	33168000	33169000
chr11	34274100	34275100
chr11	36431300	36432300
chr11	37426400	37427400
chr11	43142950	43143950
chr11	45701050	45702050
chr11	45798650	45799650
chr11	47055650	47056650
chr11	47467750	47468750
chr11	48936650	48937650
chr11	54550150	54551150
chr11	55249350	55250350
chr11	55255500	55256500
chr11	56904600	56905600
chr11	57666400	57667400
chr11	61186650	61187650
chr11	61637600	61638600
chr11	62560700	62561700
chr11	62849550	62850550
chr11	63683550	63684550
chr11	64184300	64185300
chr11	65440050	65441050
chr11	66443300	66444300
chr11	66601700	66602700
chr11	66938900	66939900
chr11	70014350	70015350
chr11	72350050	72351050
chr11	72879900	72880900
chr11	73012200	73013200
chr11	73768550	73769550
chr11	73866150	73867150
chr11	75705550	75706550
chr11	76585050	76586050
chr11	77381200	77382200
chr11	78942000	78943000
chr11	81803300	81804300
chr11	82449650	82450650
chr11	89313950	89314950
chr11	89380200	89381200
chr11	92073150	92074150
chr11	93000300	93001300
chr11	93476700	93477700
chr11	93739850	93740850
chr11	94793550	94794550
chr11	94862250	94863250
chr11	96112750	96113750
chr11	97512500	97513500
chr11	102263750	102264750
chr11	102760000	102761000
chr11	103474750	103475750
chr11	104829700	104830700
chr11	105418000	105419000
chr11	106012050	106013050
chr11	106466050	106467050
chr11	108855850	108856850
chr11	109402500	109403500
chr11	110479300	110480300
chr11	111745000	111746000
chr11	112215650	112216650
chr11	113674450	113675450
chr11	116913200	116914200
chr11	122439950	122440950
chr11	123211650	123212650
chr11	123246850	123247850
chr11	125128050	125129050
chr11	126917450	126918450
chr11	127549150	127550150
chr11	128010450	128011450
chr11	128108550	128109550
chr11	128557700	128558700
chr11	128575550	128576550
chr11	128955850	128956850
chr11	130413300	130414300
chr11	131430000	131431000
chr11	132632050	132633050
chr11	133643450	133644450
chr12	992000	993000
chr12	1552600	1553600
chr12	1705950	1706950
chr12	2310550	2311550
chr12	2692050	2693050
chr12	3073300	3074300
chr12	6211000	6212000
chr12	6229450	6230450
chr12	7137950	7138950
chr12	8626200	8627200
chr12	11637000	11638000
chr12	12900800	12901800
chr12	15662050	15663050
chr12	15761050	15762050
chr12	19092850	19093850
chr12	22227450	22228450
chr12	24527950	24528950
chr12	25187700	25188700
chr12	27844450	27845450
chr12	38135150	38136150
chr12	43908500	43909500
chr12	44964650	44965650
chr12	47103175	47104175
chr12	47472950	47473950
chr12	49996350	49997350
chr12	50209950	50210950
chr12	50241150	50242150
chr12	51032750	51033750
chr12	55661350	55662350
chr12	57591600	57592600
chr12	57831900	57832900
chr12	62793600	62794600
chr12	64136600	64137600
chr12	64583650	64584650
chr12	65631600	65632600
chr12	66066000	66067000
chr12	66175300	66176300
chr12	68541700	68542700
chr12	75191450	75192450
chr12	75690100	75691100
chr12	75705600	75706600
chr12	78520350	78521350
chr12	80580100	80581100
chr12	80772050	80773050
chr12	82504500	82505500
chr12	83095050	83096050
chr12	84947950	84948950
chr12	94145450	94146450
chr12	94828600	94829600
chr12	95357550	95358550
chr12	95701300	95702300
chr12	97167350	97168350
chr12	105776400	105777400
chr12	106195550	106196550
chr12	106342600	106343600
chr12	108047450	108048450
chr12	111821500	111822500
chr12	113116550	113117550
chr12	114424850	114425850
chr12	115337400	115338400
chr12	115350550	115351550
chr12	115835350	115836350
chr12	116216550	116217550
chr12	116395350	116396350
chr12	120297200	120298200
chr12	123114750	123115750
chr12	123215250	123216250
chr12	123659850	123660850
chr12	132759950	132760950
chr13	18319225	18320225
chr13	18324250	18325250
chr13	18456950	18457950
chr13	20181850	20182850
chr13	20508550	20509550
chr13	20924200	20925200
chr13	22261250	22262250
chr13	22743750	22744750
chr13	23595700	23596700
chr13	26425650	26426650
chr13	27340950	27341950
chr13	29546850	29547850
chr13	30277900	30278900
chr13	30388400	30389400
chr13	31104750	31105750
chr13	31423600	31424600
chr13	32979600	32980600
chr13	35680950	35681950
chr13	38434050	38435050
chr13	38586450	38587450
chr13	41827450	41828450
chr13	42047250	42048250
chr13	43682150	43683150
chr13	44179250	44180250
chr13	45034600	45035600
chr13	45438300	45439300
chr13	45563550	45564550
chr13	48018700	48019700
chr13	49540350	49541350
chr13	49913300	49914300
chr13	50102600	50103600
chr13	50386250	50387250
chr13	50410900	50411900
chr13	51636550	51637550
chr13	52240150	52241150
chr13	52251400	52252400
chr13	56265950	56266950
chr13	60701250	60702250
chr13	63268100	63269100
chr13	63863600	63864600
chr13	75180450	75181450
chr13	75468200	75469200
chr13	75595250	75596250
chr13	75737250	75738250
chr13	76120350	76121350
chr13	86545150	86546150
chr13	86939700	86940700
chr13	90484750	90485750
chr13	92205650	92206650
chr13	94640900	94641900
chr13	96047150	96048150
chr13	99356400	99357400
chr13	100804700	100805700
chr13	108082450	108083450
chr13	109156300	109157300
chr13	109412600	109413600
chr13	110043250	110044250
chr13	110126350	110127350
chr13	110673350	110674350
chr14	19748750	19749750
chr14	19892800	19893800
chr14	19926450	19927450
chr14	21014000	21015000
chr14	22536250	22537250
chr14	22545850	22546850
chr14	25879700	25880700
chr14	29822100	29823100
chr14	30375200	30376200
chr14	30894500	30895500
chr14	31551100	31552100
chr14	32229850	32230850
chr14	32821750	32822750
chr14	38046850	38047850
chr14	39142050	39143050
chr14	39207950	39208950
chr14	39380800	39381800
chr14	45413050	45414050
chr14	47798400	47799400
chr14	48820450	48821450
chr14	49914750	49915750
chr14	49919400	49920400
chr14	50023450	50024450
chr14	50060900	50061900
chr14	50452900	50453900
chr14	52044850	52045850
chr14	52648250	52649250
chr14	52998500	52999500
chr14	53500900	53501900
chr14	55151750	55152750
chr14	55322200	55323200
chr14	55731050	55732050
chr14	56455050	56456050
chr14	59698650	59699650
chr14	60183450	60184450
chr14	60349800	60350800
chr14	61089850	61090850
chr14	61476100	61477100
chr14	61537250	61538250
chr14	61964550	61965550
chr14	63161950	63162950
chr14	64796550	64797550
chr14	67187050	67188050
chr14	67408100	67409100
chr14	68779850	68780850
chr14	71651050	71652050
chr14	73990950	73991950
chr14	74084600	74085600
chr14	74374650	74375650
chr14	77052850	77053850
chr14	80287050	80288050
chr14	84643800	84644800
chr14	86852100	86853100
chr14	87391200	87392200
chr14	89149550	89150550
chr14	89770700	89771700
chr14	89828000	89829000
chr14	90697550	90698550
chr14	91029700	91030700
chr14	97306000	97307000
chr14	97628050	97629050
chr14	103198350	103199350
chr14	103372150	103373150
chr15	19807625	19808625
chr15	19921950	19922950
chr15	33089850	33090850
chr15	35657150	35658150
chr15	38068450	38069450
chr15	39132800	39133800
chr15	39423500	39424500
chr15	39681750	39682750
chr15	39851800	39852800
chr15	40877750	40878750
chr15	41042850	41043850
chr15	43440650	43441650
chr15	43509600	43510600
chr15	45812750	45813750
chr15	47665650	47666650
chr15	47698800	47699800
chr15	47749850	47750850
chr15	48452700	48453700
chr15	51311850	51312850
chr15	54537250	54538250
chr15	58060750	58061750
chr15	58395450	58396450
chr15	60941350	60942350
chr15	62347750	62348750
chr15	62444050	62445050
chr15	62505700	62506700
chr15	62944550	62945550
chr15	63442850	63443850
chr15	64503100	64504100
chr15	64635250	64636250
chr15	66405400	66406400
chr15	66433650	66434650
chr15	67440900	67441900
chr15	68702450	68703450
chr15	69288750	69289750
chr15	71414400	71415400
chr15	71780200	71781200
chr15	72099050	72100050
chr15	74503900	74504900
chr15	75404400	75405400
chr15	76322000	76323000
chr15	76533750	76534750
chr15	76854650	76855650
chr15	78805300	78806300
chr15	81326950	81327950
chr15	82928700	82929700
chr15	85482700	85483700
chr15	88246300	88247300
chr15	90019050	90020050
chr15	90461400	90462400
chr15	90523850	90524850
chr15	95303900	95304900
chr15	98651500	98652500
chr15	101770350	101771350
chr16	52050	53050
chr16	952650	953650
chr16	2571750	2572750
chr16	3414350	3415350
chr16	3689850	3690850
chr16	3711400	3712400
chr16	4041150	4042150
chr16	4072050	4073050
chr16	7903250	7904250
chr16	10963650	10964650
chr16	12225350	12226350
chr16	12606150	12607150
chr16	17861350	17862350
chr16	18170500	18171500
chr16	19558550	19559550
chr16	21402650	21403650
chr16	21858800	21859800
chr16	22438500	22439500
chr16	22440950	22441950
chr16	22461475	22462475
chr16	22468050	22469050
chr16	22472550	22473550
chr16	22474650	22475650
chr16	22481750	22482750
chr16	22484250	22485250
chr16	22487250	22488250
chr16	22507450	22508450
chr16	22534200	22535200
chr16	23422850	23423850
chr16	25572900	25573900
chr16	28088450	28089450
chr16	28407450	28408450
chr16	29749600	29750600
chr16	31091750	31092750
chr16	31105100	31106100
chr16	34150800	34151800
chr16	34160375	34161375
chr16	34796950	34797950
chr16	35592950	35593950
chr16	36104650	36105650
chr16	36121875	36122875
chr16	36124400	36125400
chr16	36134850	36135850
chr16	48629600	48630600
chr16	49639000	49640000
chr16	51280400	51281400
chr16	51556550	51557550
chr16	51790550	51791550
chr16	52614000	52615000
chr16	53554500	53555500
chr16	53949350	53950350
chr16	54107450	54108450
chr16	57445450	57446450
chr16	59633500	59634500
chr16	59641850	59642850
chr16	62435300	62436300
chr16	65698350	65699350
chr16	66007400	66008400
chr16	67917200	67918200
chr16	69977400	69978400
chr16	70074950	70075950
chr16	72603500	72604500
chr16	75086950	75087950
chr16	75614500	75615500
chr16	77779800	77780800
chr16	84531750	84532750
chr16	86502900	86503900
chr16	87206800	87207800
chr16	87495000	87496000
chr17	672900	673900
chr17	1879950	1880950
chr17	6136700	6137700
chr17	7345150	7346150
chr17	7748700	7749700
chr17	9418000	9419000
chr17	14464350	14465350
chr17	15591550	15592550
chr17	16255650	16256650
chr17	16682750	16683750
chr17	16808000	16809000
chr17	17447650	17448650
chr17	18604225	18605225
chr17	21285800	21286800
chr17	22518400	22519400
chr17	22528700	22529700
chr17	26763800	26764800
chr17	29361300	29362300
chr17	30463200	30464200
chr17	31021950	31022950
chr17	32863750	32864750
chr17	39164050	39165050
chr17	39364600	39365600
chr17	40110800	40111800
chr17	41491750	41492750
chr17	41643850	41644850
chr17	42459550	42460550
chr17	43360000	43361000
chr17	43614400	43615400
chr17	43927850	43928850
chr17	44741650	44742650
chr17	45092300	45093300
chr17	47051250	47052250
chr17	47135775	47136775
chr17	47180750	47181750
chr17	47527150	47528150
chr17	47560450	47561450
chr17	48636050	48637050
chr17	50196500	50197500
chr17	50758050	50759050
chr17	51102700	51103700
chr17	53810900	53811900
chr17	57506200	57507200
chr17	58085550	58086550
chr17	59621050	59622050
chr17	59843800	59844800
chr17	60004700	60005700
chr17	60105250	60106250
chr17	62136150	62137150
chr17	62548500	62549500
chr17	63843150	63844150
chr17	65017350	65018350
chr17	65105650	65106650
chr17	65131300	65132300
chr17	65537900	65538900
chr17	66272300	66273300
chr17	67358050	67359050
chr17	69870250	69871250
chr17	71188650	71189650
chr17	72225100	72226100
chr17	72347850	72348850
chr17	72391450	72392450
chr17	72665900	72666900
chr17	73339950	73340950
chr17	75975800	75976800
chr17	77084750	77085750
chr17	78106050	78107050
chr17	79749050	79750050
chr18	2401500	2402500
chr18	2835050	2836050
chr18	3148100	3149100
chr18	4917250	4918250
chr18	7119400	7120400
chr18	7132900	7133900
chr18	7522250	7523250
chr18	10016150	10017150
chr18	10062250	10063250
chr18	10112600	10113600
chr18	10860350	10861350
chr18	10928700	10929700
chr18	11433650	11434650
chr18	11808300	11809300
chr18	13499850	13500850
chr18	15179300	15180300
chr18	21253850	21254850
chr18	21660250	21661250
chr18	22547750	22548750
chr18	23453650	23454650
chr18	23835050	23836050
chr18	23981950	23982950
chr18	24604700	24605700
chr18	24769350	24770350
chr18	26799500	26800500
chr18	33924450	33925450
chr18	41639200	41640200
chr18	43451850	43452850
chr18	43644350	43645350
chr18	43680200	43681200
chr18	45255100	45256100
chr18	45546550	45547550
chr18	45587600	45588600
chr18	46148550	46149550
chr18	46202300	46203300
chr18	48897650	48898650
chr18	49548150	49549150
chr18	49690100	49691100
chr18	54768650	54769650
chr18	55487200	55488200
chr18	57626200	57627200
chr18	58069050	58070050
chr18	59088950	59089950
chr18	59606100	59607100
chr18	61902100	61903100
chr18	62434650	62435650
chr18	62821300	62822300
chr18	67051550	67052550
chr18	67301350	67302350
chr18	68853200	68854200
chr18	70187600	70188600
chr18	70371500	70372500
chr18	74816950	74817950
chr18	75408150	75409150
chr18	76477000	76478000
chr19	4203850	4204850
chr19	5888650	5889650
chr19	6098350	6099350
chr19	8236350	8237350
chr19	8268150	8269150
chr19	10883550	10884550
chr19	13087500	13088500
chr19	13716650	13717650
chr19	15236750	15237750
chr19	16714000	16715000
chr19	17049050	17050050
chr19	17088900	17089900
chr19	17370350	17371350
chr19	21604750	21605750
chr19	23264650	23265650
chr19	24001300	24002300
chr19	27638550	27639550
chr19	28055250	28056250
chr19	32606550	32607550
chr19	37775400	37776400
chr19	38243050	38244050
chr19	38666950	38667950
chr19	41842775	41843775
chr19	42700450	42701450
chr19	44471500	44472500
chr19	46466200	46467200
chr19	47146000	47147000
chr19	51886950	51887950
chr19	52685350	52686350
chr19	57947600	57948600
chr2	1554850	1555850
chr2	1791250	1792250
chr2	3587200	3588200
chr2	3727700	3728700
chr2	4064050	4065050
chr2	7724550	7725550
chr2	9553350	9554350
chr2	9569800	9570800
chr2	10220450	10221450
chr2	10323950	10324950
chr2	11752900	11753900
chr2	12119950	12120950
chr2	12927650	12928650
chr2	19536500	19537500
chr2	19761300	19762300
chr2	23632750	23633750
chr2	25284500	25285500
chr2	26011600	26012600
chr2	27757050	27758050
chr2	28275750	28276750
chr2	29523250	29524250
chr2	30293350	30294350
chr2	31319050	31320050
chr2	31804150	31805150
chr2	38037750	38038750
chr2	38119400	38120400
chr2	38146000	38147000
chr2	40343900	40344900
chr2	43495200	43496200
chr2	44752750	44753750
chr2	47198950	47199950
chr2	47434200	47435200
chr2	49358500	49359500
chr2	49729550	49730550
chr2	53537150	53538150
chr2	57936900	57937900
chr2	59114350	59115350
chr2	60145150	60146150
chr2	64212100	64213100
chr2	65707550	65708550
chr2	67514050	67515050
chr2	67797450	67798450
chr2	68178700	68179700
chr2	69137700	69138700
chr2	69773000	69774000
chr2	70282250	70283250
chr2	71104300	71105300
chr2	74740550	74741550
chr2	75064950	75065950
chr2	75329300	75330300
chr2	76566650	76567650
chr2	77593100	77594100
chr2	82833850	82834850
chr2	83789950	83790950
chr2	85802450	85803450
chr2	89035600	89036600
chr2	89094000	89095000
chr2	95531950	95532950
chr2	98213600	98214600
chr2	98334150	98335150
chr2	100018150	100019150
chr2	101418500	101419500
chr2	101818650	101819650
chr2	102026750	102027750
chr2	105866400	105867400
chr2	105885450	105886450
chr2	108377300	108378300
chr2	109736150	109737150
chr2	111208650	111209650
chr2	114064100	114065100
chr2	117135050	117136050
chr2	118077350	118078350
chr2	120469625	120470625
chr2	120707900	120708900
chr2	123542150	123543150
chr2	124145200	124146200
chr2	124784750	124785750
chr2	127800600	127801600
chr2	129040600	129041600
chr2	131630550	131631550
chr2	132437950	132438950
chr2	134208500	134209500
chr2	134372350	134373350
chr2	134386650	134387650
chr2	134899600	134900600
chr2	136688225	136689225
chr2	141054700	141055700
chr2	141217500	141218500
chr2	144401450	144402450
chr2	144552750	144553750
chr2	146244000	146245000
chr2	148808450	148809450
chr2	149909025	149910025
chr2	152542550	152543550
chr2	155847400	155848400
chr2	158868500	158869500
chr2	159255750	159256750
chr2	160209400	160210400
chr2	160294150	160295150
chr2	161030100	161031100
chr2	167847950	167848950
chr2	168197850	168198850
chr2	171397150	171398150
chr2	171810050	171811050
chr2	172168450	172169450
chr2	172428450	172429450
chr2	172782250	172783250
chr2	172967700	172968700
chr2	173218000	173219000
chr2	174130450	174131450
chr2	174938550	174939550
chr2	177331950	177332950
chr2	178891250	178892250
chr2	179052800	179053800
chr2	181804900	181805900
chr2	183019750	183020750
chr2	188078550	188079550
chr2	190537650	190538650
chr2	192026150	192027150
chr2	195790400	195791400
chr2	195979550	195980550
chr2	199700450	199701450
chr2	200776650	200777650
chr2	201592975	201593975
chr2	202865050	202866050
chr2	203061000	203062000
chr2	203782350	203783350
chr2	204538450	204539450
chr2	204841950	204842950
chr2	205700250	205701250
chr2	207178650	207179650
chr2	207188050	207189050
chr2	207253750	207254750
chr2	212798750	212799750
chr2	212928250	212929250
chr2	213135850	213136850
chr2	215385950	215386950
chr2	215921250	215922250
chr2	218311550	218312550
chr2	220498700	220499700
chr2	223602250	223603250
chr2	223818800	223819800
chr2	224085700	224086700
chr2	226329650	226330650
chr2	226649700	226650700
chr2	227817925	227818925
chr2	229180000	229181000
chr2	232901950	232902950
chr2	235330450	235331450
chr2	235478250	235479250
chr2	236422650	236423650
chr2	236501850	236502850
chr2	238937850	238938850
chr2	240099800	240100800
chr2	240387200	240388200
chr20	737650	738650
chr20	2151900	2152900
chr20	2525350	2526350
chr20	4006250	4007250
chr20	6073950	6074950
chr20	12309950	12310950
chr20	14807750	14808750
chr20	17536650	17537650
chr20	17936600	17937600
chr20	21388600	21389600
chr20	25769550	25770550
chr20	26208425	26209425
chr20	29299100	29300100
chr20	29305775	29306775
chr20	29307300	29308300
chr20	29309050	29310050
chr20	29410500	29411500
chr20	29498450	29499450
chr20	29706500	29707500
chr20	29745825	29746825
chr20	29747825	29748825
chr20	29751525	29752525
chr20	29872325	29873325
chr20	29899500	29900500
chr20	30157800	30158800
chr20	30165250	30166250
chr20	30500525	30501525
chr20	30503000	30504000
chr20	30505500	30506500
chr20	30510750	30511750
chr20	30513550	30514550
chr20	30824750	30825750
chr20	30828550	30829550
chr20	30839000	30840000
chr20	30907700	30908700
chr20	30912250	30913250
chr20	30914400	30915400
chr20	30918275	30919275
chr20	30968450	30969450
chr20	30977250	30978250
chr20	32484700	32485700
chr20	33429150	33430150
chr20	33440850	33441850
chr20	34069200	34070200
chr20	37281950	37282950
chr20	37519000	37520000
chr20	39478300	39479300
chr20	40967950	40968950
chr20	41425250	41426250
chr20	43412450	43413450
chr20	43489500	43490500
chr20	43541700	43542700
chr20	44047050	44048050
chr20	45087600	45088600
chr20	46070500	46071500
chr20	49153050	49154050
chr20	49580100	49581100
chr20	50689750	50690750
chr20	51631000	51632000
chr20	51751850	51752850
chr20	53925950	53926950
chr20	54079025	54080025
chr20	61099250	61100250
chr21	8759600	8760600
chr21	8778050	8779050
chr21	8809300	8810300
chr21	8810550	8811550
chr21	8988150	8989150
chr21	8999100	9000100
chr21	9005950	9006950
chr21	9813300	9814300
chr21	9981450	9982450
chr21	10562900	10563900
chr21	14301600	14302600
chr21	14422050	14423050
chr21	15187400	15188400
chr21	15384000	15385000
chr21	15469650	15470650
chr21	15927650	15928650
chr21	17450800	17451800
chr21	17902350	17903350
chr21	25759600	25760600
chr21	25801100	25802100
chr21	29333100	29334100
chr21	32240600	32241600
chr21	32671600	32672600
chr21	34807350	34808350
chr21	36259650	36260650
chr21	36396000	36397000
chr21	36826750	36827750
chr21	37666250	37667250
chr21	37855000	37856000
chr21	38768250	38769250
chr21	39109950	39110950
chr21	39279350	39280350
chr21	40113600	40114600
chr21	42199100	42200100
chr21	45377800	45378800
chr21	46047550	46048550
chr22	11967850	11968850
chr22	15350950	15351950
chr22	15726000	15727000
chr22	15750650	15751650
chr22	15857500	15858500
chr22	15959250	15960250
chr22	15988400	15989400
chr22	16077250	16078250
chr22	16561150	16562150
chr22	18068250	18069250
chr22	20323500	20324500
chr22	21816300	21817300
chr22	22860250	22861250
chr22	24264050	24265050
chr22	26360000	26361000
chr22	26962250	26963250
chr22	28759550	28760550
chr22	29405200	29406200
chr22	30684850	30685850
chr22	32135650	32136650
chr22	32572650	32573650
chr22	32616650	32617650
chr22	35495425	35496425
chr22	35638000	35639000
chr22	36730550	36731550
chr22	38329200	38330200
chr22	41924050	41925050
chr22	42590100	42591100
chr22	43590600	43591600
chr22	45216450	45217450
chr22	49443050	49444050
chr3	4266950	4267950
chr3	6202350	6203350
chr3	7827775	7828775
chr3	8673850	8674850
chr3	9588850	9589850
chr3	9969800	9970800
chr3	10070850	10071850
chr3	14227900	14228900
chr3	14939750	14940750
chr3	15161150	15162150
chr3	15248100	15249100
chr3	15287050	15288050
chr3	15805050	15806050
chr3	16090000	16091000
chr3	16441200	16442200
chr3	17049750	17050750
chr3	17204000	17205000
chr3	22117600	22118600
chr3	23078200	23079200
chr3	23611950	23612950
chr3	24839800	24840800
chr3	26287850	26288850
chr3	27311250	27312250
chr3	27597600	27598600
chr3	29485250	29486250
chr3	29686700	29687700
chr3	29990250	29991250
chr3	30227550	30228550
chr3	30524150	30525150
chr3	30649350	30650350
chr3	31333250	31334250
chr3	32901300	32902300
chr3	35092800	35093800
chr3	36908050	36909050
chr3	41793750	41794750
chr3	41934850	41935850
chr3	43992050	43993050
chr3	45010400	45011400
chr3	45054450	45055450
chr3	45972000	45973000
chr3	46074450	46075450
chr3	46589750	46590750
chr3	47082200	47083200
chr3	51412300	51413300
chr3	52339250	52340250
chr3	54870350	54871350
chr3	55741750	55742750
chr3	57825650	57826650
chr3	58102150	58103150
chr3	58357250	58358250
chr3	58419650	58420650
chr3	59786300	59787300
chr3	60756050	60757050
chr3	61188450	61189450
chr3	64839100	64840100
chr3	65443650	65444650
chr3	65963150	65964150
chr3	66046850	66047850
chr3	66132950	66133950
chr3	66387250	66388250
chr3	70831750	70832750
chr3	71244350	71245350
chr3	75777000	75778000
chr3	75778200	75779200
chr3	75815650	75816650
chr3	77770700	77771700
chr3	81768150	81769150
chr3	86562800	86563800
chr3	88987250	88988250
chr3	90305550	90306550
chr3	90367200	90368200
chr3	90424450	90425450
chr3	90429450	90430450
chr3	94126600	94127600
chr3	94451950	94452950
chr3	98538700	98539700
chr3	100210100	100211100
chr3	106198400	106199400
chr3	106919450	106920450
chr3	106981250	106982250
chr3	109236600	109237600
chr3	111000700	111001700
chr3	111226750	111227750
chr3	111521250	111522250
chr3	111739250	111740250
chr3	114270300	114271300
chr3	118415050	118416050
chr3	118485550	118486550
chr3	119931450	119932450
chr3	120567000	120568000
chr3	122533200	122534200
chr3	123750550	123751550
chr3	123858450	123859450
chr3	124230250	124231250
chr3	126446450	126447450
chr3	126540150	126541150
chr3	127718250	127719250
chr3	128955750	128956750
chr3	131055100	131056100
chr3	138788050	138789050
chr3	139121550	139122550
chr3	141331050	141332050
chr3	141834700	141835700
chr3	141863750	141864750
chr3	142087700	142088700
chr3	145441750	145442750
chr3	147920600	147921600
chr3	148416550	148417550
chr3	149807550	149808550
chr3	151304350	151305350
chr3	152060550	152061550
chr3	152595900	152596900
chr3	153651550	153652550
chr3	154740950	154741950
chr3	155272850	155273850
chr3	155620950	155621950
chr3	157198300	157199300
chr3	159619050	159620050
chr3	166187200	166188200
chr3	170563850	170564850
chr3	171599600	171600600
chr3	172987450	172988450
chr3	174869700	174870700
chr3	175278750	175279750
chr3	178440650	178441650
chr3	181635100	181636100
chr3	183147650	183148650
chr3	183156350	183157350
chr3	186717750	186718750
chr3	187954700	187955700
chr3	188071450	188072450
chr3	188638850	188639850
chr3	192832400	192833400
chr3	195118900	195119900
chr4	4457100	4458100
chr4	5758050	5759050
chr4	8393500	8394500
chr4	9210050	9211050
chr4	15343400	15344400
chr4	15689750	15690750
chr4	16544050	16545050
chr4	19438000	19439000
chr4	19967350	19968350
chr4	22513500	22514500
chr4	23977750	23978750
chr4	24209750	24210750
chr4	26180800	26181800
chr4	33400250	33401250
chr4	34055450	34056450
chr4	34175600	34176600
chr4	36380000	36381000
chr4	39997775	39998775
chr4	40423500	40424500
chr4	41027850	41028850
chr4	41120200	41121200
chr4	41743850	41744850
chr4	42411850	42412850
chr4	42772300	42773300
chr4	47374250	47375250
chr4	48127650	48128650
chr4	52957350	52958350
chr4	53106650	53107650
chr4	53541000	53542000
chr4	55044700	55045700
chr4	59657450	59658450
chr4	67399500	67400500
chr4	69735900	69736900
chr4	71467950	71468950
chr4	71806800	71807800
chr4	73450200	73451200
chr4	73861000	73862000
chr4	75182300	75183300
chr4	75714550	75715550
chr4	78720200	78721200
chr4	79352500	79353500
chr4	80446200	80447200
chr4	80564050	80565050
chr4	81414050	81415050
chr4	82119350	82120350
chr4	82278950	82279950
chr4	84697050	84698050
chr4	86871950	86872950
chr4	87086450	87087450
chr4	87187350	87188350
chr4	88822050	88823050
chr4	89798900	89799900
chr4	91979450	91980450
chr4	94046000	94047000
chr4	98335700	98336700
chr4	98854000	98855000
chr4	99300500	99301500
chr4	101238400	101239400
chr4	101355650	101356650
chr4	102678050	102679050
chr4	103746200	103747200
chr4	103834300	103835300
chr4	103956200	103957200
chr4	106086950	106087950
chr4	106936700	106937700
chr4	108433550	108434550
chr4	109072150	109073150
chr4	110351475	110352475
chr4	115176350	115177350
chr4	116499000	116500000
chr4	118373550	118374550
chr4	118374800	118375800
chr4	120613050	120614050
chr4	122044850	122045850
chr4	125786000	125787000
chr4	128859550	128860550
chr4	128925150	128926150
chr4	130270650	130271650
chr4	131976700	131977700
chr4	137677900	137678900
chr4	138562150	138563150
chr4	138682050	138683050
chr4	140037100	140038100
chr4	143167200	143168200
chr4	146450300	146451300
chr4	146758150	146759150
chr4	147118450	147119450
chr4	147185000	147186000
chr4	147994650	147995650
chr4	148126350	148127350
chr4	148776200	148777200
chr4	149913900	149914900
chr4	150302150	150303150
chr4	152268950	152269950
chr4	154028350	154029350
chr4	155463550	155464550
chr4	158583000	158584000
chr4	159248050	159249050
chr4	163222400	163223400
chr4	164960600	164961600
chr4	168449050	168450050
chr4	169078450	169079450
chr4	169208500	169209500
chr4	169315250	169316250
chr4	170208500	170209500
chr4	175424600	175425600
chr4	177163900	177164900
chr4	177705750	177706750
chr4	182564250	182565250
chr4	183263950	183264950
chr4	184016750	184017750
chr4	185566450	185567450
chr4	186346950	186347950
chr4	187631650	187632650
chr4	188033350	188034350
chr5	263250	264250
chr5	1857600	1858600
chr5	8518850	8519850
chr5	9621950	9622950
chr5	10249100	10250100
chr5	13630650	13631650
chr5	13710600	13711600
chr5	13994400	13995400
chr5	14076500	14077500
chr5	16796050	16797050
chr5	17644250	17645250
chr5	18083750	18084750
chr5	30863750	30864750
chr5	31040700	31041700
chr5	32002400	32003400
chr5	32027700	32028700
chr5	32301750	32302750
chr5	33415250	33416250
chr5	33721050	33722050
chr5	34587150	34588150
chr5	38727950	38728950
chr5	39472400	39473400
chr5	40703750	40704750
chr5	44670600	44671600
chr5	46322750	46323750
chr5	50201650	50202650
chr5	50228650	50229650
chr5	50237150	50238150
chr5	50333000	50334000
chr5	54487950	54488950
chr5	54630800	54631800
chr5	54663700	54664700
chr5	55935850	55936850
chr5	60556400	60557400
chr5	64244400	64245400
chr5	65166450	65167450
chr5	66107850	66108850
chr5	66385250	66386250
chr5	67033150	67034150
chr5	67818225	67819225
chr5	73590900	73591900
chr5	77546100	77547100
chr5	80245850	80246850
chr5	81194800	81195800
chr5	81619650	81620650
chr5	81824500	81825500
chr5	83095200	83096200
chr5	83212350	83213350
chr5	83475000	83476000
chr5	89625850	89626850
chr5	91023950	91024950
chr5	91126400	91127400
chr5	94982250	94983250
chr5	95878600	95879600
chr5	97147900	97148900
chr5	97515350	97516350
chr5	105654400	105655400
chr5	109092050	109093050
chr5	111550200	111551200
chr5	111680350	111681350
chr5	112094150	112095150
chr5	112192300	112193300
chr5	112937450	112938450
chr5	115155250	115156250
chr5	118765650	118766650
chr5	119709650	119710650
chr5	121968550	121969550
chr5	124599250	124600250
chr5	124834950	124835950
chr5	126204850	126205850
chr5	126531150	126532150
chr5	129270950	129271950
chr5	132450150	132451150
chr5	133745950	133746950
chr5	135083650	135084650
chr5	135208450	135209450
chr5	135979200	135980200
chr5	139547550	139548550
chr5	140467700	140468700
chr5	143051050	143052050
chr5	144890500	144891500
chr5	145752450	145753450
chr5	147958000	147959000
chr5	148231450	148232450
chr5	149852600	149853600
chr5	152209650	152210650
chr5	154018450	154019450
chr5	157731300	157732300
chr5	159093850	159094850
chr5	163716900	163717900
chr5	165727050	165728050
chr5	165988500	165989500
chr5	167295950	167296950
chr5	168729050	168730050
chr5	169389850	169390850
chr5	169695650	169696650
chr5	170714650	170715650
chr5	171380250	171381250
chr5	172083300	172084300
chr5	172139350	172140350
chr5	172218500	172219500
chr5	173051150	173052150
chr5	174750050	174751050
chr5	175220500	175221500
chr5	175808850	175809850
chr5	177724250	177725250
chr5	177812250	177813250
chr5	178547250	178548250
chr5	179312200	179313200
chr5	179762550	179763550
chr5	180555300	180556300
chr6	1062850	1063850
chr6	1365700	1366700
chr6	1396700	1397700
chr6	1952250	1953250
chr6	3717500	3718500
chr6	4498050	4499050
chr6	4687850	4688850
chr6	7195300	7196300
chr6	7259500	7260500
chr6	12398250	12399250
chr6	13671450	13672450
chr6	14533050	14534050
chr6	16442950	16443950
chr6	16712500	16713500
chr6	17155600	17156600
chr6	19770300	19771300
chr6	20112950	20113950
chr6	21887050	21888050
chr6	21956400	21957400
chr6	22476400	22477400
chr6	23171100	23172100
chr6	25053950	25054950
chr6	25192850	25193850
chr6	25201750	25202750
chr6	26054000	26055000
chr6	26571800	26572800
chr6	28132400	28133400
chr6	34341300	34342300
chr6	35240650	35241650
chr6	41404100	41405100
chr6	42143800	42144800
chr6	44041050	44042050
chr6	47524050	47525050
chr6	50848050	50849050
chr6	51690100	51691100
chr6	52511700	52512700
chr6	53360000	53361000
chr6	55091200	55092200
chr6	55952750	55953750
chr6	56263375	56264375
chr6	56397650	56398650
chr6	56825000	56826000
chr6	60658975	60659975
chr6	63164650	63165650
chr6	63827850	63828850
chr6	70319450	70320450
chr6	71252600	71253600
chr6	73722700	73723700
chr6	74578050	74579050
chr6	77049950	77050950
chr6	78762200	78763200
chr6	79200750	79201750
chr6	81469900	81470900
chr6	81571800	81572800
chr6	81894000	81895000
chr6	82103850	82104850
chr6	84829050	84830050
chr6	87831800	87832800
chr6	90217550	90218550
chr6	90902050	90903050
chr6	93424200	93425200
chr6	94853300	94854300
chr6	95580650	95581650
chr6	95667250	95668250
chr6	96520650	96521650
chr6	103320400	103321400
chr6	104737200	104738200
chr6	105192850	105193850
chr6	106334800	106335800
chr6	107665000	107666000
chr6	112507650	112508650
chr6	112860400	112861400
chr6	113415100	113416100
chr6	116406000	116407000
chr6	116681900	116682900
chr6	117107400	117108400
chr6	118987550	118988550
chr6	119491450	119492450
chr6	121951450	121952450
chr6	127379850	127380850
chr6	129709200	129710200
chr6	131505950	131506950
chr6	131614900	131615900
chr6	132202150	132203150
chr6	133408550	133409550
chr6	133656100	133657100
chr6	134194750	134195750
chr6	134719600	134720600
chr6	136585950	136586950
chr6	136593600	136594600
chr6	136610150	136611150
chr6	137756150	137757150
chr6	138422500	138423500
chr6	138824150	138825150
chr6	139262750	139263750
chr6	139349025	139350025
chr6	141083350	141084350
chr6	144035950	144036950
chr6	144194750	144195750
chr6	148098950	148099950
chr6	148293000	148294000
chr6	148623350	148624350
chr6	154164050	154165050
chr6	154945900	154946900
chr6	155153850	155154850
chr6	157416150	157417150
chr6	157764150	157765150
chr6	158127500	158128500
chr6	158481450	158482450
chr6	159221550	159222550
chr6	159672150	159673150
chr6	160430900	160431900
chr6	161168200	161169200
chr6	168168150	168169150
chr6	169644200	169645200
chr6	169973000	169974000
chr7	349850	350850
chr7	402800	403800
chr7	471550	472550
chr7	667750	668750
chr7	690250	691250
chr7	1104250	1105250
chr7	1435250	1436250
chr7	1925450	1926450
chr7	2269500	2270500
chr7	2297150	2298150
chr7	2388450	2389450
chr7	2532950	2533950
chr7	3267550	3268550
chr7	3404300	3405300
chr7	3451500	3452500
chr7	3558950	3559950
chr7	3582350	3583350
chr7	3986750	3987750
chr7	4256250	4257250
chr7	4494750	4495750
chr7	4738200	4739200
chr7	4881325	4882325
chr7	5339000	5340000
chr7	5597350	5598350
chr7	5636350	5637350
chr7	5652700	5653700
chr7	5671650	5672650
chr7	5688550	5689550
chr7	5730150	5731150
chr7	6178900	6179900
chr7	6270450	6271450
chr7	6332550	6333550
chr7	6385350	6386350
chr7	6402150	6403150
chr7	7183650	7184650
chr7	7438700	7439700
chr7	7698800	7699800
chr7	7719050	7720050
chr7	7860450	7861450
chr7	7956050	7957050
chr7	8381950	8382950
chr7	8551650	8552650
chr7	11193600	11194600
chr7	11458575	11459575
chr7	12008450	12009450
chr7	12056450	12057450
chr7	13266800	13267800
chr7	13919950	13920950
chr7	14425700	14426700
chr7	14539700	14540700
chr7	14973250	14974250
chr7	15041450	15042450
chr7	15658250	15659250
chr7	15663950	15664950
chr7	15866150	15867150
chr7	15903000	15904000
chr7	16198150	16199150
chr7	16636200	16637200
chr7	16739950	16740950
chr7	16921850	16922850
chr7	16977650	16978650
chr7	17233800	17234800
chr7	17407950	17408950
chr7	17417350	17418350
chr7	17524150	17525150
chr7	17651400	17652400
chr7	17676850	17677850
chr7	17695850	17696850
chr7	17790450	17791450
chr7	18175800	18176800
chr7	18316900	18317900
chr7	18402150	18403150
chr7	19863850	19864850
chr7	20146225	20147225
chr7	20359150	20360150
chr7	21469800	21470800
chr7	22313150	22314150
chr7	22410350	22411350
chr7	22471550	22472550
chr7	22487200	22488200
chr7	22512850	22513850
chr7	22761850	22762850
chr7	22990200	22991200
chr7	23394400	23395400
chr7	24715500	24716500
chr7	24824850	24825850
chr7	25216600	25217600
chr7	25892600	25893600
chr7	26155750	26156750
chr7	27063900	27064900
chr7	27121000	27122000
chr7	27363700	27364700
chr7	27492550	27493550
chr7	27520500	27521500
chr7	27952400	27953400
chr7	28019450	28020450
chr7	28075050	28076050
chr7	28155150	28156150
chr7	28315300	28316300
chr7	28329500	28330500
chr7	28358350	28359350
chr7	28986150	28987150
chr7	29584300	29585300
chr7	29664350	29665350
chr7	29975950	29976950
chr7	29987150	29988150
chr7	30091200	30092200
chr7	31087550	31088550
chr7	32381850	32382850
chr7	32638100	32639100
chr7	32829100	32830100
chr7	33465950	33466950
chr7	33885200	33886200
chr7	33916350	33917350
chr7	33925750	33926750
chr7	34011250	34012250
chr7	34110050	34111050
chr7	34154750	34155750
chr7	35378100	35379100
chr7	35510950	35511950
chr7	36127775	36128775
chr7	36986500	36987500
chr7	37039950	37040950
chr7	37109200	37110200
chr7	37766900	37767900
chr7	37922000	37923000
chr7	38540600	38541600
chr7	38721450	38722450
chr7	38765750	38766750
chr7	38793300	38794300
chr7	39543950	39544950
chr7	39709250	39710250
chr7	39754350	39755350
chr7	39762350	39763350
chr7	39868550	39869550
chr7	40379550	40380550
chr7	40468750	40469750
chr7	40672750	40673750
chr7	40947050	40948050
chr7	41007150	41008150
chr7	41096600	41097600
chr7	41269500	41270500
chr7	41427900	41428900
chr7	41512800	41513800
chr7	41702600	41703600
chr7	41901550	41902550
chr7	42337650	42338650
chr7	42659050	42660050
chr7	42830800	42831800
chr7	42833150	42834150
chr7	42972650	42973650
chr7	43646975	43647975
chr7	43755900	43756900
chr7	44018450	44019450
chr7	44201650	44202650
chr7	44588000	44589000
chr7	44678100	44679100
chr7	44846250	44847250
chr7	45070500	45071500
chr7	45078650	45079650
chr7	45135700	45136700
chr7	45220400	45221400
chr7	45617750	45618750
chr7	45706175	45707175
chr7	45839100	45840100
chr7	45998300	45999300
chr7	46041400	46042400
chr7	46247150	46248150
chr7	46814475	46815475
chr7	46902550	46903550
chr7	46908950	46909950
chr7	46929650	46930650
chr7	46932350	46933350
chr7	47080150	47081150
chr7	47325300	47326300
chr7	47375050	47376050
chr7	47480400	47481400
chr7	47795500	47796500
chr7	47990900	47991900
chr7	48046700	48047700
chr7	49121600	49122600
chr7	50461800	50462800
chr7	50631350	50632350
chr7	51045300	51046300
chr7	52089950	52090950
chr7	53670950	53671950
chr7	54773400	54774400
chr7	54778200	54779200
chr7	54810950	54811950
chr7	54954800	54955800
chr7	55086700	55087700
chr7	55120450	55121450
chr7	55198750	55199750
chr7	55265550	55266550
chr7	55324750	55325750
chr7	55477550	55478550
chr7	55538000	55539000
chr7	56784150	56785150
chr7	57781650	57782650
chr7	57843950	57844950
chr7	57880650	57881650
chr7	57888200	57889200
chr7	57941100	57942100
chr7	62555500	62556500
chr7	65192950	65193950
chr7	65546050	65547050
chr7	65565950	65566950
chr7	65698950	65699950
chr7	65762750	65763750
chr7	66437950	66438950
chr7	66524750	66525750
chr7	67054000	67055000
chr7	67173450	67174450
chr7	68066050	68067050
chr7	68071950	68072950
chr7	68554350	68555350
chr7	68677050	68678050
chr7	69729000	69730000
chr7	72298300	72299300
chr7	72621200	72622200
chr7	72713250	72714250
chr7	72743800	72744800
chr7	72783400	72784400
chr7	73262200	73263200
chr7	73544050	73545050
chr7	75129100	75130100
chr7	75186700	75187700
chr7	75215150	75216150
chr7	75240275	75241275
chr7	75262350	75263350
chr7	76053850	76054850
chr7	77107450	77108450
chr7	77326650	77327650
chr7	77799650	77800650
chr7	78243850	78244850
chr7	78348650	78349650
chr7	78522650	78523650
chr7	78618900	78619900
chr7	78689600	78690600
chr7	79553700	79554700
chr7	80272600	80273600
chr7	80306950	80307950
chr7	80611350	80612350
chr7	80699400	80700400
chr7	80921900	80922900
chr7	80941950	80942950
chr7	81160800	81161800
chr7	82050100	82051100
chr7	82193450	82194450
chr7	82275350	82276350
chr7	82325350	82326350
chr7	82448950	82449950
chr7	83463650	83464650
chr7	83648050	83649050
chr7	83654500	83655500
chr7	84009050	84010050
chr7	84524450	84525450
chr7	84548650	84549650
chr7	84681750	84682750
chr7	84876700	84877700
chr7	85172150	85173150
chr7	88642650	88643650
chr7	90152200	90153200
chr7	90470150	90471150
chr7	91075350	91076350
chr7	91164850	91165850
chr7	91379700	91380700
chr7	92325650	92326650
chr7	92632850	92633850
chr7	92944800	92945800
chr7	93047900	93048900
chr7	93127575	93128575
chr7	93339250	93340250
chr7	93343950	93344950
chr7	93368000	93369000
chr7	93980500	93981500
chr7	94087150	94088150
chr7	94240100	94241100
chr7	94375200	94376200
chr7	94413950	94414950
chr7	94879350	94880350
chr7	95178850	95179850
chr7	95421000	95422000
chr7	95472400	95473400
chr7	97144800	97145800
chr7	97407000	97408000
chr7	97703900	97704900
chr7	98089750	98090750
chr7	98150200	98151200
chr7	98293500	98294500
chr7	98836750	98837750
chr7	98965050	98966050
chr7	99001800	99002800
chr7	99098650	99099650
chr7	99120300	99121300
chr7	99504750	99505750
chr7	99877750	99878750
chr7	99893850	99894850
chr7	100119550	100120550
chr7	100270350	100271350
chr7	100706450	100707450
chr7	100916600	100917600
chr7	100974750	100975750
chr7	102762850	102763850
chr7	102793850	102794850
chr7	103017850	103018850
chr7	104207700	104208700
chr7	104917950	104918950
chr7	105003450	105004450
chr7	105654900	105655900
chr7	105691050	105692050
chr7	105795050	105796050
chr7	105824375	105825375
chr7	106050100	106051100
chr7	106166650	106167650
chr7	107034950	107035950
chr7	107644250	107645250
chr7	107873950	107874950
chr7	107982650	107983650
chr7	108096700	108097700
chr7	108148900	108149900
chr7	108474200	108475200
chr7	108497150	108498150
chr7	109595450	109596450
chr7	110245850	110246850
chr7	110289350	110290350
chr7	110503000	110504000
chr7	111067450	111068450
chr7	111762850	111763850
chr7	111765800	111766800
chr7	112143300	112144300
chr7	112296750	112297750
chr7	112371500	112372500
chr7	112481400	112482400
chr7	113085700	113086700
chr7	114755750	114756750
chr7	114889150	114890150
chr7	114996950	114997950
chr7	115008700	115009700
chr7	115086900	115087900
chr7	115230650	115231650
chr7	115592450	115593450
chr7	115788350	115789350
chr7	116001050	116002050
chr7	116044050	116045050
chr7	116092400	116093400
chr7	116354450	116355450
chr7	116399700	116400700
chr7	116409150	116410150
chr7	116491950	116492950
chr7	116576550	116577550
chr7	116716350	116717350
chr7	116809500	116810500
chr7	116971000	116972000
chr7	117097900	117098900
chr7	117212700	117213700
chr7	117883200	117884200
chr7	118409800	118410800
chr7	118440650	118441650
chr7	118586750	118587750
chr7	119312350	119313350
chr7	120052600	120053600
chr7	120956000	120957000
chr7	121288700	121289700
chr7	121432350	121433350
chr7	121994400	121995400
chr7	122919650	122920650
chr7	123608050	123609050
chr7	123746700	123747700
chr7	123915700	123916700
chr7	124320800	124321800
chr7	124929050	124930050
chr7	125388150	125389150
chr7	125394150	125395150
chr7	127451700	127452700
chr7	127519050	127520050
chr7	127536850	127537850
chr7	127706950	127707950
chr7	127913250	127914250
chr7	128098500	128099500
chr7	128641750	128642750
chr7	129091150	129092150
chr7	129141150	129142150
chr7	129163200	129164200
chr7	129845250	129846250
chr7	130292750	130293750
chr7	130344950	130345950
chr7	130583150	130584150
chr7	130621050	130622050
chr7	130644350	130645350
chr7	130896950	130897950
chr7	130943500	130944500
chr7	130959700	130960700
chr7	131157050	131158050
chr7	131601050	131602050
chr7	132269900	132270900
chr7	132731000	132732000
chr7	133013750	133014750
chr7	133368350	133369350
chr7	133456800	133457800
chr7	133661450	133662450
chr7	134015850	134016850
chr7	134101300	134102300
chr7	134547150	134548150
chr7	134619550	134620550
chr7	134720000	134721000
chr7	134742700	134743700
chr7	134890850	134891850
[truncated: 306 more rows]

## Sheet: RDCs AZD7648 treated IMR90 cell
Table S3: The RDCs found in AZD7648 treated IMR90 cells in bed-format.
chr	start	end
chr1	1256400	1257400
chr1	1271300	1272300
chr1	1383400	1384400
chr1	1492800	1493800
chr1	1549200	1550200
chr1	1592400	1593400
chr1	1608900	1609900
chr1	1612050	1613050
chr1	1641250	1642250
chr1	1649850	1650850
chr1	1684200	1685200
chr1	1762700	1763700
chr1	1783400	1784400
chr1	1864300	1865300
chr1	1883200	1884200
chr1	1896300	1897300
chr1	1931550	1932550
chr1	1948600	1949600
chr1	2102300	2103300
chr1	2217000	2218000
chr1	2243900	2244900
chr1	3366900	3367900
chr1	3736100	3737100
chr1	5736600	5737600
chr1	6187100	6188100
chr1	6191000	6192000
chr1	6303400	6304400
chr1	6365450	6366450
chr1	6386300	6387300
chr1	6476300	6477300
chr1	6798225	6799225
chr1	7878600	7879600
chr1	7951300	7952300
chr1	7958700	7959700
chr1	7977900	7978900
chr1	8369100	8370100
chr1	8400400	8401400
chr1	8834700	8835700
chr1	8883200	8884200
chr1	9052900	9053900
chr1	9490200	9491200
chr1	9665500	9666500
chr1	9705300	9706300
chr1	9887550	9888550
chr1	9892400	9893400
chr1	9896800	9897800
chr1	9913700	9914700
chr1	9931700	9932700
chr1	9944500	9945500
chr1	9994100	9995100
chr1	10012000	10013000
chr1	10013700	10014700
chr1	10392350	10393350
chr1	10435650	10436650
chr1	10443300	10444300
chr1	10453900	10454900
chr1	10455100	10456100
chr1	10730100	10731100
chr1	10790600	10791600
chr1	10876100	10877100
chr1	10885600	10886600
chr1	10918900	10919900
chr1	10931700	10932700
chr1	10955500	10956500
chr1	10966800	10967800
chr1	11004150	11005150
chr1	11035700	11036700
chr1	11060500	11061500
chr1	11094200	11095200
chr1	11172500	11173500
chr1	11241200	11242200
chr1	11263800	11264800
chr1	11290700	11291700
chr1	11644000	11645000
chr1	11807900	11808900
chr1	11914700	11915700
chr1	11935600	11936600
chr1	11941200	11942200
chr1	12065700	12066700
chr1	12255100	12256100
chr1	12352600	12353600
chr1	12371300	12372300
chr1	12456500	12457500
chr1	12934500	12935500
chr1	13998400	13999400
chr1	14964300	14965300
chr1	14985000	14986000
chr1	15001800	15002800
chr1	15294450	15295450
chr1	15646050	15647050
chr1	15769000	15770000
chr1	15846100	15847100
chr1	15862050	15863050
chr1	16085000	16086000
chr1	16329500	16330500
chr1	16349800	16350800
chr1	16353500	16354500
chr1	16361150	16362150
chr1	16368300	16369300
chr1	16628700	16629700
chr1	16674300	16675300
chr1	16910000	16911000
chr1	16942150	16943150
chr1	16981900	16982900
chr1	16998400	16999400
chr1	17365100	17366100
chr1	17465900	17466900
chr1	17468200	17469200
chr1	17518800	17519800
chr1	18626300	18627300
chr1	18796750	18797750
chr1	18897200	18898200
chr1	20692700	20693700
chr1	21079600	21080600
chr1	21081700	21082700
chr1	21182800	21183800
chr1	21221300	21222300
chr1	21229300	21230300
chr1	21282500	21283500
chr1	21442800	21443800
chr1	21503500	21504500
chr1	21707875	21708875
chr1	21784100	21785100
chr1	21867000	21868000
chr1	21971800	21972800
chr1	22055400	22056400
chr1	22214900	22215900
chr1	22280400	22281400
chr1	23148100	23149100
chr1	23157700	23158700
chr1	23182800	23183800
chr1	23228300	23229300
chr1	23249800	23250800
chr1	23331800	23332800
chr1	23460700	23461700
chr1	23541800	23542800
chr1	23572750	23573750
chr1	23685550	23686550
chr1	23721700	23722700
chr1	23746100	23747100
chr1	23769500	23770500
chr1	24287700	24288700
chr1	24496600	24497600
chr1	24504300	24505300
chr1	24722900	24723900
chr1	24785700	24786700
chr1	24846900	24847900
chr1	24963800	24964800
chr1	25312800	25313800
chr1	25365800	25366800
chr1	25660300	25661300
chr1	25707900	25708900
chr1	25868600	25869600
chr1	26088600	26089600
chr1	26142200	26143200
chr1	26174900	26175900
chr1	26226000	26227000
chr1	26302200	26303200
chr1	26380500	26381500
chr1	26432800	26433800
chr1	26518100	26519100
chr1	26584600	26585600
chr1	26589800	26590800
chr1	26624900	26625900
chr1	26868500	26869500
chr1	26997250	26998250
chr1	27201800	27202800
chr1	27226600	27227600
chr1	27271100	27272100
chr1	27329400	27330400
chr1	27472000	27473000
chr1	27540900	27541900
chr1	27778400	27779400
chr1	27865200	27866200
chr1	27903800	27904800
chr1	28247700	28248700
chr1	28250600	28251600
chr1	28275600	28276600
chr1	28319700	28320700
chr1	28357000	28358000
chr1	28360300	28361300
chr1	28393700	28394700
chr1	28474300	28475300
chr1	28506200	28507200
chr1	28528550	28529550
chr1	28540700	28541700
chr1	28619400	28620400
chr1	28645000	28646000
chr1	28664900	28665900
chr1	28722500	28723500
chr1	30865000	30866000
chr1	31133100	31134100
chr1	31557500	31558500
chr1	31589600	31590600
chr1	31903600	31904600
chr1	32015200	32016200
chr1	32165650	32166650
chr1	32245200	32246200
chr1	32258000	32259000
chr1	32734550	32735550
chr1	32745000	32746000
chr1	32840800	32841800
chr1	32875900	32876900
chr1	33041600	33042600
chr1	34789500	34790500
chr1	34821000	34822000
chr1	34878800	34879800
chr1	34982400	34983400
chr1	35025200	35026200
chr1	35069000	35070000
chr1	35095400	35096400
chr1	35166300	35167300
chr1	35187400	35188400
chr1	35197000	35198000
chr1	35270700	35271700
chr1	35302300	35303300
chr1	35314900	35315900
chr1	35810000	35811000
chr1	35867600	35868600
chr1	35878800	35879800
chr1	35934600	35935600
chr1	36045700	36046700
chr1	36078100	36079100
chr1	36325300	36326300
chr1	36410900	36411900
chr1	37739550	37740550
chr1	37899700	37900700
chr1	38787650	38788650
chr1	38877400	38878400
chr1	38956400	38957400
chr1	38999800	39000800
chr1	39111500	39112500
chr1	39236800	39237800
chr1	39415500	39416500
chr1	39512800	39513800
chr1	39607700	39608700
chr1	39793300	39794300
chr1	39870200	39871200
chr1	39884000	39885000
chr1	39915100	39916100
chr1	40043100	40044100
chr1	40045500	40046500
chr1	40227700	40228700
chr1	40556800	40557800
chr1	40813750	40814750
chr1	41063950	41064950
chr1	41624800	41625800
chr1	42277900	42278900
chr1	42537600	42538600
chr1	42693200	42694200
chr1	42997200	42998200
chr1	43907700	43908700
chr1	44022600	44023600
chr1	44494100	44495100
chr1	44718100	44719100
chr1	44741250	44742250
chr1	44794100	44795100
chr1	44824800	44825800
chr1	45052800	45053800
chr1	45367550	45368550
chr1	45519900	45520900
chr1	45541300	45542300
chr1	45561450	45562450
chr1	45562800	45563800
chr1	45624700	45625700
chr1	45684100	45685100
chr1	45743300	45744300
chr1	45763100	45764100
chr1	46096900	46097900
chr1	46323400	46324400
chr1	46336200	46337200
chr1	46476450	46477450
chr1	50822400	50823400
chr1	51530100	51531100
chr1	51624800	51625800
chr1	51851700	51852700
chr1	51871100	51872100
chr1	52065850	52066850
chr1	52182200	52183200
chr1	52682000	52683000
chr1	52823100	52824100
chr1	52828250	52829250
chr1	52837700	52838700
chr1	52909400	52910400
chr1	53947800	53948800
chr1	53968100	53969100
chr1	54878300	54879300
chr1	57413600	57414600
chr1	58763400	58764400
chr1	58908500	58909500
chr1	61057100	61058100
chr1	61677000	61678000
chr1	61726200	61727200
chr1	61728200	61729200
chr1	61736950	61737950
chr1	62184900	62185900
chr1	62217000	62218000
chr1	64304600	64305600
chr1	67108400	67109400
chr1	67359400	67360400
chr1	67422400	67423400
chr1	67696850	67697850
chr1	69929000	69930000
chr1	70242400	70243400
chr1	70469900	70470900
chr1	72177700	72178700
chr1	72232100	72233100
chr1	76075500	76076500
chr1	77750500	77751500
chr1	78843000	78844000
chr1	81038300	81039300
chr1	81184500	81185500
chr1	84556800	84557800
chr1	85466100	85467100
chr1	85592200	85593200
chr1	86789800	86790800
chr1	89693350	89694350
chr1	91389500	91390500
chr1	91433900	91434900
chr1	91864900	91865900
chr1	91882650	91883650
chr1	91994700	91995700
chr1	92395500	92396500
chr1	101949700	101950700
chr1	103064600	103065600
chr1	104155300	104156300
chr1	108414100	108415100
chr1	109058700	109059700
chr1	109075100	109076100
chr1	109394900	109395900
chr1	109718900	109719900
chr1	110458200	110459200
chr1	112622700	112623700
chr1	112735300	112736300
chr1	112774900	112775900
chr1	112926200	112927200
chr1	113261600	113262600
chr1	113731300	113732300
chr1	113842100	113843100
chr1	114486550	114487550
chr1	114527600	114528600
chr1	114664300	114665300
chr1	116169300	116170300
chr1	116896600	116897600
chr1	119002900	119003900
chr1	120067000	120068000
chr1	120401400	120402400
chr1	120544500	120545500
chr1	125094100	125095100
chr1	143707400	143708400
chr1	143843700	143844700
chr1	145171650	145172650
chr1	145609900	145610900
chr1	145765300	145766300
chr1	145934200	145935200
chr1	146013000	146014000
chr1	146812600	146813600
chr1	148799200	148800200
chr1	149329900	149330900
chr1	149813400	149814400
chr1	149871150	149872150
chr1	149873700	149874700
chr1	150177500	150178500
chr1	150220900	150221900
chr1	150287100	150288100
chr1	150317100	150318100
chr1	150462300	150463300
chr1	150539400	150540400
chr1	150652200	150653200
chr1	150682400	150683400
chr1	150718300	150719300
chr1	150871800	150872800
chr1	150898400	150899400
chr1	150923100	150924100
chr1	150924425	150925425
chr1	150931200	150932200
chr1	151010600	151011600
chr1	151032900	151033900
chr1	151196500	151197500
chr1	151212800	151213800
chr1	151299550	151300550
chr1	151331800	151332800
chr1	151415900	151416900
chr1	151602100	151603100
chr1	152001800	152002800
chr1	153580000	153581000
chr1	153651100	153652100
chr1	153895200	153896200
chr1	153901050	153902050
chr1	153992300	153993300
chr1	154013050	154014050
chr1	154136600	154137600
chr1	154294000	154295000
chr1	154364900	154365900
chr1	154366500	154367500
chr1	154644900	154645900
chr1	154684400	154685400
chr1	154918100	154919100
chr1	154984100	154985100
chr1	154990900	154991900
chr1	155099700	155100700
chr1	155123250	155124250
chr1	155331900	155332900
chr1	155430550	155431550
chr1	155490000	155491000
chr1	155543400	155544400
chr1	155546000	155547000
chr1	155567900	155568900
chr1	155578000	155579000
chr1	155596700	155597700
chr1	155648500	155649500
chr1	155665700	155666700
chr1	155726700	155727700
chr1	155817800	155818800
chr1	155823750	155824750
chr1	155849000	155850000
chr1	156045800	156046800
chr1	156083500	156084500
chr1	156165300	156166300
chr1	156224100	156225100
chr1	156330950	156331950
chr1	156760900	156761900
chr1	159337500	159338500
chr1	159905400	159906400
chr1	160319800	160320800
chr1	161058400	161059400
chr1	161100800	161101800
chr1	161239900	161240900
chr1	161263200	161264200
chr1	162465850	162466850
chr1	162538700	162539700
chr1	162548100	162549100
chr1	164540100	164541100
chr1	165291900	165292900
chr1	165702100	165703100
chr1	165704000	165705000
chr1	168142800	168143800
chr1	168148050	168149050
chr1	171364050	171365050
chr1	171479600	171480600
chr1	173826700	173827700
chr1	173841300	173842300
chr1	173861500	173862500
chr1	173876400	173877400
chr1	174852700	174853700
chr1	175003150	175004150
chr1	175281600	175282600
chr1	175929500	175930500
chr1	177451200	177452200
chr1	178262000	178263000
chr1	178341200	178342200
chr1	178357300	178358300
chr1	179127100	179128100
chr1	179138200	179139200
chr1	179197700	179198700
chr1	179223000	179224000
chr1	179680800	179681800
chr1	180910300	180911300
chr1	181082900	181083900
chr1	181214900	181215900
chr1	182950300	182951300
chr1	184867100	184868100
chr1	185793500	185794500
chr1	188862000	188863000
chr1	189696400	189697400
chr1	193116100	193117100
chr1	193168600	193169600
chr1	197185900	197186900
chr1	200387100	200388100
chr1	200433650	200434650
chr1	200813600	200814600
chr1	200882200	200883200
chr1	201725400	201726400
chr1	201748800	201749800
chr1	201924200	201925200
chr1	202006000	202007000
chr1	202053250	202054250
chr1	202102600	202103600
chr1	202945000	202946000
chr1	203312800	203313800
chr1	203757500	203758500
chr1	204495600	204496600
chr1	204551900	204552900
chr1	205588100	205589100
chr1	205990700	205991700
chr1	206686400	206687400
chr1	207520900	207521900
chr1	207589800	207590800
chr1	207768950	207769950
chr1	209116900	209117900
chr1	209942600	209943600
chr1	210258600	210259600
chr1	211142900	211143900
chr1	211170200	211171200
chr1	211423500	211424500
chr1	212733300	212734300
chr1	217793200	217794200
chr1	218346500	218347500
chr1	220089800	220090800
chr1	222465700	222466700
chr1	222604800	222605800
chr1	222698100	222699100
chr1	223119900	223120900
chr1	224059400	224060400
chr1	224269000	224270000
chr1	224348300	224349300
chr1	224474700	224475700
chr1	225628600	225629600
chr1	225953100	225954100
chr1	226024400	226025400
chr1	226032300	226033300
chr1	226084450	226085450
chr1	226198400	226199400
chr1	226278000	226279000
chr1	226581500	226582500
chr1	226702100	226703100
chr1	227315000	227316000
chr1	228388800	228389800
chr1	228609200	228610200
chr1	228656950	228657950
chr1	228659900	228660900
chr1	229100000	229101000
chr1	229236400	229237400
chr1	229346800	229347800
chr1	229443800	229444800
chr1	229925400	229926400
chr1	230321400	230322400
chr1	231129300	231130300
chr1	231536800	231537800
chr1	232210700	232211700
chr1	232782900	232783900
chr1	233739100	233740100
chr1	235048200	235049200
chr1	235085150	235086150
chr1	235097800	235098800
chr1	235130500	235131500
chr1	235300100	235301100
chr1	235367100	235368100
chr1	235508700	235509700
chr1	236003550	236004550
chr1	236882300	236883300
chr1	237520750	237521750
chr1	240601750	240602750
chr1	240671700	240672700
chr1	241884900	241885900
chr1	241941800	241942800
chr1	241961200	241962200
chr1	244615200	244616200
chr1	244736900	244737900
chr1	244811100	244812100
chr1	244867100	244868100
chr1	246362600	246363600
chr1	246375000	246376000
chr1	246841900	246842900
chr1	247005650	247006650
chr1	247279200	247280200
chr1	248000000	248001000
chr10	75200	76200
chr10	185700	186700
chr10	630700	631700
chr10	693200	694200
chr10	764300	765300
chr10	955700	956700
chr10	1091900	1092900
chr10	2364600	2365600
chr10	4846700	4847700
chr10	5654100	5655100
chr10	5668600	5669600
chr10	5781000	5782000
chr10	5824800	5825800
chr10	5851900	5852900
chr10	5903300	5904300
chr10	7383300	7384300
chr10	7626000	7627000
chr10	11745400	11746400
chr10	12048200	12049200
chr10	12079900	12080900
chr10	12312100	12313100
chr10	12343150	12344150
chr10	12345850	12346850
chr10	12370600	12371600
chr10	13106600	13107600
chr10	13301200	13302200
chr10	13320500	13321500
chr10	13537700	13538700
chr10	14176000	14177000
chr10	14950200	14951200
chr10	15126300	15127300
chr10	15305500	15306500
chr10	15347700	15348700
chr10	15411200	15412200
chr10	17615000	17616000
chr10	17625800	17626800
chr10	18266600	18267600
chr10	18309600	18310600
chr10	18649000	18650000
chr10	19216000	19217000
chr10	21302500	21303500
chr10	21319650	21320650
chr10	21327100	21328100
chr10	21394950	21395950
chr10	21439000	21440000
chr10	21466800	21467800
chr10	21513900	21514900
chr10	21646100	21647100
chr10	21675600	21676600
chr10	21851100	21852100
chr10	22830050	22831050
chr10	23329050	23330050
chr10	24659350	24660350
chr10	24809100	24810100
chr10	26669100	26670100
chr10	27096300	27097300
chr10	27156100	27157100
chr10	27238200	27239200
chr10	27674700	27675700
chr10	28189200	28190200
chr10	28817100	28818100
chr10	29745000	29746000
chr10	30018600	30019600
chr10	30130600	30131600
chr10	31758100	31759100
chr10	31957100	31958100
chr10	32245300	32246300
chr10	34037100	34038100
chr10	34059050	34060050
chr10	34070500	34071500
chr10	34386500	34387500
chr10	34391100	34392100
chr10	34880500	34881500
chr10	35128000	35129000
chr10	35311400	35312400
chr10	36631050	36632050
chr10	36722900	36723900
chr10	36744100	36745100
chr10	36752000	36753000
chr10	36813600	36814600
chr10	37475000	37476000
chr10	42554200	42555200
chr10	43005750	43006750
chr10	43357300	43358300
chr10	43409350	43410350
chr10	45827500	45828500
chr10	45866700	45867700
chr10	45870900	45871900
chr10	45873700	45874700
chr10	46072900	46073900
chr10	46771500	46772500
chr10	47503900	47504900
chr10	47993800	47994800
chr10	50010900	50011900
chr10	53353100	53354100
chr10	59099700	59100700
chr10	61667850	61668850
chr10	62816100	62817100
chr10	63192700	63193700
chr10	63234400	63235400
chr10	63315200	63316200
chr10	63662800	63663800
chr10	67886800	67887800
chr10	67948700	67949700
chr10	68239500	68240500
chr10	68264500	68265500
chr10	68370100	68371100
chr10	68391100	68392100
chr10	68394600	68395600
chr10	68440400	68441400
chr10	68513300	68514300
chr10	68530300	68531300
chr10	68583600	68584600
chr10	68673200	68674200
chr10	68808300	68809300
chr10	68852900	68853900
chr10	69109200	69110200
chr10	69126500	69127500
chr10	69185400	69186400
chr10	69454700	69455700
chr10	70134000	70135000
chr10	70263950	70264950
chr10	70327500	70328500
chr10	70453500	70454500
chr10	71625100	71626100
chr10	72153700	72154700
chr10	72213400	72214400
chr10	72289350	72290350
chr10	72468000	72469000
chr10	72688300	72689300
chr10	73091400	73092400
chr10	73101250	73102250
chr10	73373100	73374100
chr10	73409100	73410100
chr10	73556500	73557500
chr10	73603600	73604600
chr10	73607300	73608300
chr10	73657600	73658600
chr10	73688250	73689250
chr10	73738000	73739000
chr10	73921100	73922100
chr10	73985900	73986900
chr10	75578000	75579000
chr10	77480800	77481800
chr10	78032000	78033000
chr10	78887500	78888500
chr10	80062600	80063600
chr10	80116400	80117400
chr10	80125600	80126600
chr10	80430100	80431100
chr10	83990950	83991950
chr10	87490000	87491000
chr10	87612800	87613800
chr10	87765900	87766900
chr10	89843400	89844400
chr10	92119800	92120800
chr10	92322600	92323600
chr10	92369550	92370550
chr10	92378900	92379900
chr10	92400800	92401800
chr10	92508400	92509400
chr10	92917200	92918200
chr10	92991300	92992300
chr10	95000800	95001800
chr10	95546700	95547700
chr10	95709900	95710900
chr10	96069400	96070400
chr10	96369650	96370650
chr10	96583000	96584000
chr10	96775500	96776500
chr10	96777900	96778900
chr10	96824400	96825400
chr10	97324200	97325200
chr10	97401500	97402500
chr10	97403200	97404200
chr10	97491900	97492900
chr10	97526700	97527700
chr10	97722700	97723700
chr10	97730400	97731400
chr10	99631800	99632800
chr10	99767800	99768800
chr10	99773500	99774500
chr10	99922400	99923400
chr10	100094800	100095800
chr10	100114800	100115800
chr10	100270150	100271150
chr10	100768700	100769700
chr10	101056100	101057100
chr10	101318000	101319000
chr10	101508800	101509800
chr10	101872400	101873400
chr10	102045100	102046100
chr10	102061800	102062800
chr10	102085800	102086800
chr10	102318900	102319900
chr10	102439800	102440800
chr10	102685100	102686100
chr10	102747300	102748300
chr10	102828500	102829500
chr10	102922300	102923300
chr10	102937700	102938700
chr10	103157900	103158900
chr10	103186600	103187600
chr10	103234650	103235650
chr10	103265000	103266000
chr10	103296600	103297600
chr10	103318300	103319300
chr10	103359200	103360200
chr10	103607500	103608500
chr10	103684600	103685600
chr10	103965500	103966500
chr10	104287200	104288200
chr10	106447000	106448000
chr10	106988900	106989900
chr10	107034300	107035300
chr10	109214900	109215900
chr10	112866000	112867000
chr10	112903800	112904800
chr10	113072500	113073500
chr10	113100900	113101900
chr10	116517700	116518700
chr10	116794700	116795700
chr10	117175900	117176900
chr10	117427400	117428400
chr10	119131100	119132100
chr10	119566600	119567600
chr10	119572400	119573400
chr10	121711700	121712700
chr10	121875000	121876000
chr10	121911300	121912300
chr10	121915800	121916800
chr10	122023850	122024850
chr10	122179600	122180600
chr10	122705400	122706400
chr10	124442100	124443100
chr10	124453950	124454950
chr10	124553400	124554400
chr10	124782400	124783400
chr10	124918100	124919100
chr10	125147400	125148400
chr10	125919500	125920500
chr10	127004200	127005200
chr10	132318900	132319900
chr10	132612800	132613800
chr10	133153400	133154400
chr11	740400	741400
chr11	816600	817600
chr11	1380000	1381000
chr11	1801800	1802800
chr11	1905100	1906100
chr11	2439300	2440300
chr11	3079500	3080500
chr11	3111500	3112500
chr11	3695900	3696900
chr11	3748500	3749500
chr11	3757400	3758400
chr11	3779500	3780500
chr11	5620100	5621100
chr11	6387100	6388100
chr11	7362000	7363000
chr11	8118100	8119100
chr11	9172900	9173900
chr11	9251000	9252000
chr11	9295500	9296500
chr11	9341300	9342300
chr11	9505050	9506050
chr11	9517600	9518600
chr11	9604300	9605300
chr11	9890000	9891000
chr11	10285700	10286700
chr11	10307800	10308800
chr11	11144500	11145500
chr11	13013500	13014500
chr11	14317350	14318350
chr11	14491600	14492600
chr11	16846200	16847200
chr11	17133800	17134800
chr11	17174000	17175000
chr11	17483100	17484100
chr11	18413250	18414250
chr11	18461000	18462000
chr11	18462600	18463600
chr11	18638700	18639700
chr11	20395650	20396650
chr11	22328900	22329900
chr11	23731900	23732900
chr11	27502200	27503200
chr11	32338100	32339100
chr11	32525300	32526300
chr11	32629600	32630600
chr11	32876900	32877900
chr11	33267950	33268950
chr11	33549100	33550100
chr11	33648900	33649900
chr11	33971800	33972800
chr11	36603600	36604600
chr11	40859800	40860800
chr11	43353500	43354500
chr11	43535800	43536800
chr11	43830000	43831000
chr11	43859700	43860700
chr11	44683500	44684500
chr11	45844000	45845000
chr11	46464100	46465100
chr11	46545100	46546100
chr11	46567200	46568200
chr11	46581200	46582200
chr11	47004100	47005100
chr11	47100300	47101300
chr11	47197000	47198000
chr11	47198750	47199750
chr11	47200400	47201400
chr11	47230100	47231100
chr11	47371200	47372200
chr11	47421100	47422100
chr11	47444600	47445600
chr11	47445900	47446900
chr11	47545900	47546900
chr11	47562100	47563100
chr11	47563200	47564200
chr11	47697300	47698300
chr11	47777100	47778100
chr11	47780500	47781500
chr11	47845100	47846100
chr11	47951000	47952000
chr11	49211500	49212500
chr11	50236700	50237700
chr11	55591300	55592300
chr11	57719200	57720200
chr11	57747550	57748550
chr11	59553200	59554200
chr11	60994250	60995250
chr11	61181600	61182600
chr11	61265700	61266700
chr11	61396600	61397600
chr11	61458600	61459600
chr11	61646500	61647500
chr11	61660600	61661600
chr11	61819000	61820000
chr11	62154700	62155700
chr11	62436200	62437200
chr11	62536900	62537900
chr11	62548500	62549500
chr11	62640150	62641150
chr11	62643300	62644300
chr11	62729300	62730300
chr11	62739800	62740800
chr11	62768000	62769000
chr11	62829000	62830000
chr11	63669200	63670200
chr11	63744000	63745000
chr11	63846600	63847600
chr11	63965900	63966900
chr11	64065700	64066700
chr11	64160700	64161700
chr11	64214200	64215200
chr11	64376800	64377800
chr11	64413650	64414650
chr11	64437000	64438000
chr11	64748700	64749700
chr11	64783300	64784300
chr11	64792800	64793800
chr11	64797750	64798750
chr11	64846000	64847000
chr11	65092300	65093300
chr11	65166300	65167300
chr11	65249000	65250000
chr11	65272000	65273000
chr11	65317500	65318500
chr11	65517500	65518500
chr11	65667600	65668600
chr11	65836900	65837900
chr11	66074900	66075900
chr11	66260100	66261100
chr11	66382100	66383100
chr11	66495600	66496600
chr11	66672100	66673100
chr11	66756300	66757300
chr11	66930600	66931600
chr11	66963000	66964000
chr11	67029700	67030700
chr11	67113850	67114850
chr11	67120500	67121500
chr11	67214000	67215000
chr11	67227700	67228700
chr11	67293450	67294450
chr11	67413950	67414950
chr11	67712400	67713400
chr11	68035100	68036100
chr11	68135800	68136800
chr11	68207100	68208100
chr11	68293800	68294800
chr11	68691100	68692100
chr11	68818500	68819500
chr11	68887300	68888300
chr11	69006600	69007600
chr11	69744100	69745100
chr11	69987500	69988500
chr11	70086200	70087200
chr11	70209700	70210700
chr11	72246000	72247000
chr11	72276300	72277300
chr11	72434700	72435700
chr11	72802500	72803500
chr11	72851100	72852100
chr11	73118750	73119750
chr11	73742300	73743300
chr11	73778100	73779100
chr11	73937400	73938400
chr11	74473100	74474100
chr11	75093600	75094600
chr11	76373000	76374000
chr11	76799900	76800900
chr11	76824000	76825000
chr11	76994100	76995100
chr11	77822300	77823300
chr11	78089300	78090300
chr11	80215300	80216300
chr11	81827900	81828900
chr11	85086900	85087900
chr11	86316000	86317000
chr11	86711000	86712000
chr11	89323900	89324900
chr11	89685100	89686100
chr11	92878400	92879400
chr11	95494000	95495000
chr11	96506900	96507900
chr11	97915100	97916100
chr11	98242200	98243200
chr11	101535400	101536400
chr11	102247000	102248000
chr11	102273000	102274000
chr11	104593300	104594300
chr11	107866000	107867000
chr11	107909400	107910400
chr11	107938300	107939300
chr11	108042900	108043900
chr11	110427500	110428500
chr11	111609500	111610500
chr11	111928200	111929200
chr11	112161500	112162500
chr11	112765700	112766700
chr11	113502200	113503200
chr11	113876300	113877300
chr11	114401900	114402900
chr11	115594100	115595100
chr11	117105300	117106300
chr11	118699100	118700100
chr11	118890900	118891900
chr11	119040950	119041950
chr11	119066500	119067500
chr11	119074600	119075600
chr11	119127400	119128400
chr11	119198100	119199100
chr11	119848700	119849700
chr11	120338100	120339100
chr11	122650900	122651900
chr11	122704500	122705500
chr11	122971500	122972500
chr11	123043100	123044100
chr11	123081700	123082700
chr11	123089100	123090100
chr11	123205050	123206050
chr11	123720700	123721700
chr11	126045000	126046000
chr11	126078600	126079600
chr11	126223500	126224500
chr11	126285100	126286100
chr11	128436600	128437600
chr11	129912300	129913300
chr11	130026900	130027900
chr11	130040900	130041900
chr11	130152500	130153500
chr11	133286400	133287400
chr11	133439350	133440350
chr11	134271300	134272300
chr11	134290350	134291350
chr11	134318000	134319000
chr12	538900	539900
chr12	946500	947500
chr12	948700	949700
chr12	1014100	1015100
chr12	1527300	1528300
chr12	1902100	1903100
chr12	3044800	3045800
chr12	3496900	3497900
chr12	4312700	4313700
chr12	4455200	4456200
chr12	4600100	4601100
chr12	4713400	4714400
chr12	6402600	6403600
chr12	6485700	6486700
chr12	6579700	6580700
chr12	6590100	6591100
chr12	6609450	6610450
chr12	6625100	6626100
chr12	6718300	6719300
chr12	7026150	7027150
chr12	7632200	7633200
chr12	7658825	7659825
chr12	7665300	7666300
chr12	7698850	7699850
chr12	7711700	7712700
chr12	7721800	7722800
chr12	7754500	7755500
chr12	7761600	7762600
chr12	7778800	7779800
chr12	7781500	7782500
chr12	7939550	7940550
chr12	7965800	7966800
chr12	7968500	7969500
chr12	7975500	7976500
chr12	7996600	7997600
chr12	8021000	8022000
chr12	8470700	8471700
chr12	8623600	8624600
chr12	10018400	10019400
chr12	10784600	10785600
chr12	11631900	11632900
chr12	12045000	12046000
chr12	12270600	12271600
chr12	12613900	12614900
chr12	12847000	12848000
chr12	14161300	14162300
chr12	14165300	14166300
chr12	14358800	14359800
chr12	14516700	14517700
chr12	19105400	19106400
chr12	19343900	19344900
chr12	19360300	19361300
chr12	19374300	19375300
chr12	19427200	19428200
chr12	20199300	20200300
chr12	24844200	24845200
chr12	24965000	24966000
chr12	25246100	25247100
chr12	27458600	27459600
chr12	30821400	30822400
chr12	31024900	31025900
chr12	31609900	31610900
chr12	31801700	31802700
chr12	31958050	31959050
chr12	32182200	32183200
chr12	32392100	32393100
chr12	32479600	32480600
chr12	32527400	32528400
chr12	32890000	32891000
chr12	34213500	34214500
chr12	38045400	38046400
chr12	38050900	38051900
chr12	38052375	38053375
chr12	38058000	38059000
chr12	38136200	38137200
chr12	38512200	38513200
chr12	38942700	38943700
chr12	40227600	40228600
chr12	40624500	40625500
chr12	42259550	42260550
chr12	42493800	42494800
chr12	42797600	42798600
chr12	43938000	43939000
chr12	45221800	45222800
chr12	45224600	45225600
chr12	47292100	47293100
chr12	48068000	48069000
chr12	48838550	48839550
chr12	48844200	48845200
chr12	48963100	48964100
chr12	48988400	48989400
chr12	49107700	49108700
chr12	49134500	49135500
chr12	49429900	49430900
chr12	49607600	49608600
chr12	49610900	49611900
chr12	49732100	49733100
chr12	50113300	50114300
chr12	50191200	50192200
chr12	50487700	50488700
chr12	50543850	50544850
chr12	50719500	50720500
chr12	50753400	50754400
chr12	51120000	51121000
chr12	51232500	51233500
chr12	51248100	51249100
chr12	51585100	51586100
chr12	51586500	51587500
chr12	51891600	51892600
chr12	52094000	52095000
chr12	52852100	52853100
chr12	53116800	53117800
chr12	53316600	53317600
chr12	53350250	53351250
chr12	53393200	53394200
chr12	53400500	53401500
chr12	53450900	53451900
chr12	53500100	53501100
chr12	53611200	53612200
chr12	53628500	53629500
chr12	53642200	53643200
chr12	53683300	53684300
chr12	54288700	54289700
chr12	54297200	54298200
chr12	54334500	54335500
chr12	54414200	54415200
chr12	54481750	54482750
chr12	55805800	55806800
chr12	55897000	55898000
chr12	55907500	55908500
chr12	56000700	56001700
chr12	56277050	56278050
chr12	56415100	56416100
chr12	56640200	56641200
chr12	56680000	56681000
chr12	56689950	56690950
chr12	56797550	56798550
chr12	57302600	57303600
chr12	57402200	57403200
chr12	57487700	57488700
chr12	57899500	57900500
chr12	58474300	58475300
chr12	60322400	60323400
chr12	61506200	61507200
chr12	63847500	63848500
chr12	64263200	64264200
chr12	66326800	66327800
chr12	67641200	67642200
chr12	68712400	68713400
chr12	69526700	69527700
chr12	71412300	71413300
chr12	71671700	71672700
chr12	71685200	71686200
chr12	72758900	72759900
chr12	75728150	75729150
chr12	76089500	76090500
chr12	77021300	77022300
chr12	77227200	77228200
chr12	77996900	77997900
chr12	79876700	79877700
chr12	81124300	81125300
chr12	89303000	89304000
chr12	91999800	92000800
chr12	92153800	92154800
chr12	93083050	93084050
chr12	93284600	93285600
chr12	94668400	94669400
chr12	95230100	95231100
chr12	95329250	95330250
chr12	95344150	95345150
chr12	95422300	95423300
chr12	95586000	95587000
chr12	95700000	95701000
chr12	96390100	96391100
chr12	96498950	96499950
chr12	98236100	98237100
chr12	98372200	98373200
chr12	98452000	98453000
chr12	98458800	98459800
chr12	98527350	98528350
chr12	98596900	98597900
chr12	101379850	101380850
chr12	101829500	101830500
chr12	101889800	101890800
chr12	102893300	102894300
chr12	103191500	103192500
chr12	104144800	104145800
chr12	104218800	104219800
chr12	104959100	104960100
chr12	105101800	105102800
chr12	107412500	107413500
chr12	107792700	107793700
chr12	108343000	108344000
chr12	109002900	109003900
chr12	109228000	109229000
chr12	109313400	109314400
chr12	109837800	109838800
chr12	109853400	109854400
chr12	109888900	109889900
chr12	109985800	109986800
chr12	110311900	110312900
chr12	110356600	110357600
chr12	110364400	110365400
chr12	110411200	110412200
chr12	110439100	110440100
chr12	110469550	110470550
chr12	110562200	110563200
chr12	110758200	110759200
chr12	111312550	111313550
chr12	111315400	111316400
chr12	111321400	111322400
chr12	111335300	111336300
chr12	111432100	111433100
chr12	111494400	111495400
chr12	111622750	111623750
chr12	111680400	111681400
chr12	111696150	111697150
chr12	111724700	111725700
chr12	111769150	111770150
chr12	111802550	111803550
chr12	111843400	111844400
chr12	111846100	111847100
chr12	112006500	112007500
chr12	112126800	112127800
chr12	112146300	112147300
chr12	112376150	112377150
chr12	112551200	112552200
chr12	112576800	112577800
chr12	113305900	113306900
chr12	113350700	113351700
chr12	113479800	113480800
chr12	113813400	113814400
chr12	116269000	116270000
chr12	116270100	116271100
chr12	116428200	116429200
chr12	116442700	116443700
chr12	116592600	116593600
chr12	116742900	116743900
chr12	116775150	116776150
chr12	116942000	116943000
chr12	117021900	117022900
chr12	117941600	117942600
chr12	118015400	118016400
chr12	118265300	118266300
chr12	118351100	118352100
chr12	119555200	119556200
chr12	119844200	119845200
chr12	119905400	119906400
chr12	119935800	119936800
chr12	120016400	120017400
chr12	120057800	120058800
chr12	120105900	120106900
chr12	120292800	120293800
chr12	120298500	120299500
chr12	120319900	120320900
chr12	120420500	120421500
chr12	120422500	120423500
chr12	120451000	120452000
chr12	120519725	120520725
chr12	120672600	120673600
chr12	120748050	120749050
chr12	120806500	120807500
chr12	120840700	120841700
chr12	120942450	120943450
chr12	120948100	120949100
chr12	120963300	120964300
chr12	120984200	120985200
chr12	121230000	121231000
chr12	121312200	121313200
chr12	121433900	121434900
chr12	121460050	121461050
chr12	121517600	121518600
chr12	121543400	121544400
chr12	121555900	121556900
chr12	121563100	121564100
chr12	121590475	121591475
chr12	121685000	121686000
chr12	121699200	121700200
chr12	121750400	121751400
chr12	121759100	121760100
chr12	121801600	121802600
chr12	122034300	122035300
chr12	122066000	122067000
chr12	122109800	122110800
chr12	122169650	122170650
chr12	122219700	122220700
chr12	122439200	122440200
chr12	122597200	122598200
chr12	122967800	122968800
chr12	123112700	123113700
chr12	123128100	123129100
chr12	123181500	123182500
chr12	123206900	123207900
chr12	123285900	123286900
chr12	123369700	123370700
chr12	123375900	123376900
chr12	123500100	123501100
chr12	123524800	123525800
chr12	123535700	123536700
chr12	123646200	123647200
chr12	123742700	123743700
chr12	123778100	123779100
chr12	124134900	124135900
chr12	124958600	124959600
chr12	124995900	124996900
chr12	125178200	125179200
chr12	130834100	130835100
chr12	130914700	130915700
chr12	132635800	132636800
chr12	132756000	132757000
chr12	132757800	132758800
chr12	132794450	132795450
chr12	132869900	132870900
chr12	132880900	132881900
chr12	132961400	132962400
chr13	19802000	19803000
chr13	20122400	20123400
chr13	20600500	20601500
chr13	20759300	20760300
chr13	20765300	20766300
chr13	20890200	20891200
chr13	20916600	20917600
chr13	20943200	20944200
chr13	21191700	21192700
chr13	21294400	21295400
chr13	21497400	21498400
chr13	21601800	21602800
chr13	22197800	22198800
chr13	22785700	22786700
chr13	23408400	23409400
chr13	23745600	23746600
chr13	24456800	24457800
chr13	24508500	24509500
chr13	24696550	24697550
chr13	24753450	24754450
chr13	25305100	25306100
chr13	27042500	27043500
chr13	27520600	27521600
chr13	27958600	27959600
chr13	28113250	28114250
chr13	28526400	28527400
chr13	29494400	29495400
chr13	29775900	29776900
chr13	30471600	30472600
chr13	30927000	30928000
chr13	32025200	32026200
chr13	32263000	32264000
chr13	32444000	32445000
chr13	32723400	32724400
chr13	33062500	33063500
chr13	36947600	36948600
chr13	37057000	37058000
chr13	38476200	38477200
chr13	38832100	38833100
chr13	38991700	38992700
chr13	39633450	39634450
chr13	40322900	40323900
chr13	40691900	40692900
chr13	40920000	40921000
chr13	40961500	40962500
chr13	41061100	41062100
chr13	41312900	41313900
chr13	41900800	41901800
chr13	43459900	43460900
chr13	43790500	43791500
chr13	45075800	45076800
chr13	45115500	45116500
chr13	45352000	45353000
chr13	45488900	45489900
chr13	46657400	46658400
chr13	48083300	48084300
chr13	48193300	48194300
chr13	48321200	48322200
chr13	48324800	48325800
chr13	48703600	48704600
chr13	48786900	48787900
chr13	49561900	49562900
chr13	49773900	49774900
chr13	49857700	49858700
chr13	50064500	50065500
chr13	51403300	51404300
chr13	52163100	52164100
chr13	52242700	52243700
chr13	52424700	52425700
chr13	52562700	52563700
chr13	57887500	57888500
chr13	58772000	58773000
chr13	60987500	60988500
chr13	66071000	66072000
chr13	70084600	70085600
chr13	70953200	70954200
chr13	72060400	72061400
chr13	73105700	73106700
chr13	73810200	73811200
chr13	73817200	73818200
chr13	75478700	75479700
chr13	75539200	75540200
chr13	75549500	75550500
chr13	77175700	77176700
chr13	80852300	80853300
chr13	82563800	82564800
chr13	83146350	83147350
chr13	86016700	86017700
chr13	86862900	86863900
chr13	89013700	89014700
chr13	90661400	90662400
chr13	94972000	94973000
chr13	95145300	95146300
chr13	95256600	95257600
chr13	95313000	95314000
chr13	95695100	95696100
chr13	95923900	95924900
chr13	97291800	97292800
chr13	97955100	97956100
chr13	98177500	98178500
chr13	99923750	99924750
chr13	100047800	100048800
chr13	100286900	100287900
chr13	100623600	100624600
chr13	109290500	109291500
chr13	110452300	110453300
chr13	110616600	110617600
chr13	110822800	110823800
chr13	111066900	111067900
chr13	111965800	111966800
chr13	113271100	113272100
chr13	113353800	113354800
chr13	113480900	113481900
chr13	113922200	113923200
chr13	114065200	114066200
chr13	114226500	114227500
chr13	114285700	114286700
chr13	114312000	114313000
chr14	19786300	19787300
chr14	20314200	20315200
chr14	20624200	20625200
chr14	21222600	21223600
chr14	21253000	21254000
chr14	21275000	21276000
chr14	21299300	21300300
chr14	21445400	21446400
chr14	21572500	21573500
chr14	21594325	21595325
chr14	22880000	22881000
chr14	22943800	22944800
chr14	22964400	22965400
chr14	22970200	22971200
chr14	24227300	24228300
chr14	26299700	26300700
chr14	26596600	26597600
chr14	31274800	31275800
chr14	31980000	31981000
chr14	32465800	32466800
chr14	34026200	34027200
chr14	34226700	34227700
chr14	34390700	34391700
chr14	34400200	34401200
chr14	34486550	34487550
chr14	34488400	34489400
chr14	34602800	34603800
chr14	34605200	34606200
chr14	34754100	34755100
chr14	34898700	34899700
chr14	35036600	35037600
chr14	35154000	35155000
chr14	35378200	35379200
chr14	35975300	35976300
chr14	39127500	39128500
chr14	39394900	39395900
chr14	41848400	41849400
chr14	41885050	41886050
chr14	44216500	44217500
chr14	45048700	45049700
chr14	46265500	46266500
chr14	47769500	47770500
chr14	49592600	49593600
chr14	49898400	49899400
chr14	50170700	50171700
chr14	50234150	50235150
chr14	50398700	50399700
chr14	50493000	50494000
chr14	52109000	52110000
chr14	52696700	52697700
chr14	52792850	52793850
chr14	53948900	53949900
chr14	54971600	54972600
chr14	55006300	55007300
chr14	55109800	55110800
chr14	55172100	55173100
chr14	56895700	56896700
chr14	57599700	57600700
chr14	58201700	58202700
chr14	58530400	58531400
chr14	58626600	58627600
chr14	58829500	58830500
chr14	59113000	59114000
chr14	59370100	59371100
chr14	60670400	60671400
chr14	60736000	60737000
chr14	63465300	63466300
chr14	63530200	63531200
chr14	63622200	63623200
chr14	63702900	63703900
chr14	63767000	63768000
chr14	64388200	64389200
chr14	64489200	64490200
chr14	64659800	64660800
chr14	64910200	64911200
chr14	65037300	65038300
chr14	65422500	65423500
chr14	66552550	66553550
chr14	67506900	67507900
chr14	67712400	67713400
chr14	68906600	68907600
chr14	69158200	69159200
chr14	70912100	70913100
chr14	71161900	71162900
chr14	71251500	71252500
chr14	71496200	71497200
chr14	73001800	73002800
chr14	73065500	73066500
chr14	73312900	73313900
chr14	73386800	73387800
chr14	73443000	73444000
chr14	73815000	73816000
chr14	73899200	73900200
chr14	74252900	74253900
chr14	74345300	74346300
chr14	74380100	74381100
chr14	74413700	74414700
chr14	74957700	74958700
chr14	75138700	75139700
chr14	75190900	75191900
chr14	75591800	75592800
chr14	76417900	76418900
chr14	77246900	77247900
chr14	77496700	77497700
chr14	77726100	77727100
chr14	77753800	77754800
chr14	77789000	77790000
chr14	77813700	77814700
chr14	81456000	81457000
chr14	85692600	85693600
chr14	88565100	88566100
chr14	89332800	89333800
chr14	89414000	89415000
chr14	89529900	89530900
chr14	89800100	89801100
chr14	89975800	89976800
chr14	90329800	90330800
chr14	90755400	90756400
chr14	91066100	91067100
chr14	92029200	92030200
chr14	92578200	92579200
chr14	92742200	92743200
chr14	94728900	94729900
chr14	94745200	94746200
chr14	95460300	95461300
chr14	96800200	96801200
chr14	99958300	99959300
chr14	100057900	100058900
chr14	100167350	100168350
chr14	100186800	100187800
chr14	100201400	100202400
chr14	100795800	100796800
chr14	100843800	100844800
chr14	101158200	101159200
chr14	101791650	101792650
chr14	101943300	101944300
chr14	102077800	102078800
chr14	102299400	102300400
chr14	102425900	102426900
chr14	102934600	102935600
chr14	103008900	103009900
chr14	103246800	103247800
chr14	103277400	103278400
chr14	103357300	103358300
chr14	103414200	103415200
chr14	103466700	103467700
chr14	103483200	103484200
chr14	103484800	103485800
chr14	103719800	103720800
chr14	103873400	103874400
chr14	104241000	104242000
chr14	104250900	104251900
chr14	105057500	105058500
chr14	105109500	105110500
chr14	105265800	105266800
chr14	105295700	105296700
chr15	22665700	22666700
chr15	22709200	22710200
chr15	22801400	22802400
chr15	22847600	22848600
chr15	23367600	23368600
chr15	23370600	23371600
chr15	23373300	23374300
chr15	24883900	24884900
chr15	24929900	24930900
chr15	28866800	28867800
chr15	33069900	33070900
chr15	33254400	33255400
chr15	33292800	33293800
chr15	33937900	33938900
chr15	33939800	33940800
chr15	33962800	33963800
chr15	34143200	34144200
chr15	34684500	34685500
chr15	34949100	34950100
chr15	35033300	35034300
chr15	35223400	35224400
chr15	36569400	36570400
chr15	36828400	36829400
chr15	37109200	37110200
chr15	37975800	37976800
chr15	37983800	37984800
chr15	38643900	38644900
chr15	40404500	40405500
chr15	40442800	40443800
chr15	40551800	40552800
chr15	40636500	40637500
chr15	40804400	40805400
chr15	40946500	40947500
chr15	41123900	41124900
chr15	41221450	41222450
chr15	41370500	41371500
chr15	41431900	41432900
chr15	41436300	41437300
chr15	41450400	41451400
chr15	41472700	41473700
chr15	41514975	41515975
chr15	41533250	41534250
chr15	41614700	41615700
chr15	42468600	42469600
chr15	42659600	42660600
chr15	43006800	43007800
chr15	43027800	43028800
chr15	43081300	43082300
chr15	43314000	43315000
chr15	43382200	43383200
chr15	43494900	43495900
chr15	43548250	43549250
chr15	43721600	43722600
chr15	44278700	44279700
chr15	44386800	44387800
chr15	44401400	44402400
chr15	44538300	44539300
chr15	45068500	45069500
chr15	45425400	45426400
chr15	47905300	47906300
chr15	49550900	49551900
chr15	50217100	50218100
chr15	50258100	50259100
chr15	50456450	50457450
chr15	50494700	50495700
chr15	50507100	50508100
chr15	50543400	50544400
chr15	50664800	50665800
chr15	50708600	50709600
chr15	50771100	50772100
chr15	52022150	52023150
chr15	52026700	52027700
chr15	52081200	52082200
chr15	52171600	52172600
chr15	52471000	52472000
chr15	52565500	52566500
chr15	54639900	54640900
chr15	55448700	55449700
chr15	56113800	56114800
chr15	56332400	56333400
chr15	59675200	59676200
chr15	60111700	60112700
chr15	62070100	62071100
chr15	63476850	63477850
chr15	64198900	64199900
chr15	64357800	64358800
chr15	64367250	64368250
chr15	64374200	64375200
chr15	64734700	64735700
chr15	64744050	64745050
chr15	64768500	64769500
chr15	65002850	65003850
chr15	65181800	65182800
chr15	65273600	65274600
chr15	65398500	65399500
chr15	65485400	65486400
chr15	65519050	65520050
chr15	65548500	65549500
chr15	65572600	65573600
chr15	65812600	65813600
chr15	65860700	65861700
chr15	66287500	66288500
chr15	66422250	66423250
chr15	66712500	66713500
chr15	68024350	68025350
chr15	68029100	68030100
chr15	68247500	68248500
chr15	68278950	68279950
chr15	68685300	68686300
chr15	68748200	68749200
chr15	68750600	68751600
chr15	68845800	68846800
chr15	70740300	70741300
chr15	70870000	70871000
chr15	71799700	71800700
chr15	71964500	71965500
chr15	72106500	72107500
chr15	72393950	72394950
chr15	72419500	72420500
chr15	73608700	73609700
chr15	73995700	73996700
chr15	74294400	74295400
chr15	74379500	74380500
chr15	74766300	74767300
chr15	74864100	74865100
chr15	74871400	74872400
chr15	74926400	74927400
chr15	74930100	74931100
chr15	74935500	74936500
chr15	74969000	74970000
chr15	75165300	75166300
chr15	75334900	75335900
chr15	75582600	75583600
chr15	75862500	75863500
chr15	76039700	76040700
chr15	76048100	76049100
chr15	76181700	76182700
chr15	76334200	76335200
chr15	76811500	76812500
chr15	77050800	77051800
chr15	77618500	77619500
chr15	78387400	78388400
chr15	78479800	78480800
chr15	78562200	78563200
chr15	78802000	78803000
chr15	79892250	79893250
chr15	81006100	81007100
chr15	81058800	81059800
chr15	82734900	82735900
chr15	82782200	82783200
chr15	83022400	83023400
chr15	83039700	83040700
chr15	83804600	83805600
chr15	84230600	84231600
chr15	84563400	84564400
chr15	84607550	84608550
chr15	84630000	84631000
chr15	84726100	84727100
chr15	84776450	84777450
chr15	85140050	85141050
chr15	85287000	85288000
chr15	85740700	85741700
chr15	89204400	89205400
chr15	89353500	89354500
chr15	89488700	89489700
chr15	89786300	89787300
chr15	89855700	89856700
chr15	90165800	90166800
chr15	90213600	90214600
chr15	90286000	90287000
chr15	90297500	90298500
chr15	90358800	90359800
chr15	90384450	90385450
chr15	90542150	90543150
chr15	90724300	90725300
chr15	90843700	90844700
chr15	90925200	90926200
chr15	90974600	90975600
chr15	91014050	91015050
chr15	91097100	91098100
chr15	92790600	92791600
chr15	92798700	92799700
chr15	92806800	92807800
chr15	93113100	93114100
chr15	93208000	93209000
chr15	93471100	93472100
chr15	95322400	95323400
chr15	95954100	95955100
chr15	96411300	96412300
chr15	98435800	98436800
chr15	99409100	99410100
chr15	99765500	99766500
chr15	100933700	100934700
chr15	101277700	101278700
chr15	101343100	101344100
chr15	101746200	101747200
chr16	131300	132300
chr16	149400	150400
chr16	182800	183800
chr16	190700	191700
chr16	201000	202000
chr16	217900	218900
chr16	393800	394800
chr16	603200	604200
chr16	639300	640300
chr16	643500	644500
chr16	712500	713500
chr16	1003900	1004900
chr16	1016550	1017550
chr16	1017700	1018700
chr16	1138950	1139950
chr16	1369000	1370000
chr16	1406200	1407200
chr16	1472500	1473500
chr16	1848500	1849500
chr16	1866500	1867500
chr16	1955400	1956400
chr16	1994400	1995400
chr16	2139000	2140000
chr16	2227000	2228000
chr16	2250100	2251100
chr16	2454900	2455900
chr16	2557900	2558900
chr16	2684300	2685300
chr16	2747400	2748400
chr16	3010600	3011600
chr16	3121400	3122400
chr16	3210100	3211100
chr16	3258900	3259900
chr16	3308500	3309500
chr16	3325150	3326150
chr16	3477700	3478700
chr16	3504900	3505900
chr16	3565700	3566700
chr16	3592950	3593950
chr16	3603300	3604300
chr16	3700100	3701100
chr16	3704000	3705000
chr16	3763300	3764300
chr16	3944900	3945900
chr16	4224600	4225600
chr16	4292300	4293300
chr16	4629900	4630900
chr16	4716000	4717000
chr16	4807600	4808600
chr16	4841300	4842300
chr16	4939350	4940350
chr16	5037300	5038300
chr16	5038500	5039500
chr16	5051600	5052600
chr16	5112300	5113300
chr16	6277400	6278400
chr16	8625800	8626800
chr16	8737800	8738800
chr16	8784500	8785500
chr16	8954800	8955800
chr16	9022900	9023900
chr16	9035500	9036500
chr16	9037500	9038500
chr16	9166550	9167550
chr16	9170200	9171200
chr16	9186000	9187000
chr16	9208600	9209600
chr16	9664600	9665600
chr16	10015100	10016100
chr16	10516300	10517300
chr16	10686900	10687900
chr16	10857600	10858600
chr16	10881500	10882500
chr16	10931700	10932700
chr16	11132500	11133500
chr16	11216700	11217700
chr16	11662800	11663800
chr16	11811200	11812200
chr16	11842250	11843250
chr16	12369300	12370300
chr16	12618800	12619800
chr16	13319300	13320300
chr16	13854100	13855100
chr16	13997900	13998900
chr16	14311800	14312800
chr16	14351550	14352550
chr16	14976300	14977300
chr16	17320400	17321400
chr16	17499000	17500000
chr16	17648800	17649800
chr16	18056400	18057400
chr16	18750900	18751900
chr16	19699400	19700400
chr16	19733500	19734500
chr16	20958000	20959000
chr16	21547200	21548200
chr16	21576550	21577550
chr16	21668400	21669400
chr16	21849100	21850100
chr16	21948700	21949700
chr16	22310400	22311400
chr16	22369200	22370200
chr16	22463600	22464600
chr16	22476400	22477400
chr16	22659600	22660600
chr16	23039900	23040900
chr16	23290800	23291800
chr16	23420900	23421900
chr16	23448800	23449800
chr16	23490400	23491400
chr16	23538300	23539300
chr16	23749300	23750300
chr16	23782800	23783800
chr16	23911100	23912100
chr16	24302400	24303400
chr16	24527300	24528300
chr16	24650600	24651600
chr16	24837700	24838700
chr16	24888600	24889600
chr16	24937800	24938800
chr16	25034600	25035600
chr16	25119800	25120800
chr16	25294800	25295800
chr16	26039500	26040500
chr16	27412500	27413500
chr16	27559300	27560300
chr16	27855700	27856700
chr16	28197600	28198600
chr16	28233400	28234400
chr16	28408800	28409800
chr16	28433000	28434000
chr16	28483700	28484700
chr16	28489000	28490000
chr16	28513200	28514200
chr16	28546750	28547750
chr16	28571500	28572500
chr16	28594000	28595000
chr16	28682200	28683200
chr16	28752400	28753400
chr16	28855300	28856300
chr16	28900800	28901800
chr16	29000300	29001300
chr16	29010100	29011100
chr16	29012900	29013900
chr16	29015000	29016000
chr16	29584400	29585400
chr16	29588700	29589700
chr16	29661500	29662500
chr16	29719600	29720600
chr16	29823750	29824750
chr16	29850500	29851500
chr16	29869400	29870400
chr16	30014300	30015300
chr16	30019900	30020900
chr16	30105400	30106400
chr16	30442200	30443200
chr16	30447900	30448900
chr16	30469900	30470900
chr16	30497700	30498700
chr16	30499900	30500900
chr16	30645000	30646000
chr16	30718450	30719450
chr16	30830000	30831000
chr16	31057900	31058900
chr16	31102900	31103900
chr16	31181200	31182200
chr16	31227600	31228600
chr16	31409000	31410000
chr16	31469800	31470800
chr16	32460100	32461100
chr16	32815700	32816700
chr16	33998400	33999400
chr16	34156200	34157200
chr16	35599950	35600950
chr16	46555800	46556800
chr16	46626900	46627900
chr16	46773600	46774600
chr16	46775700	46776700
[truncated: 4,100 more rows]
